# Supplementary material for: Single-base-resolution methylomes of populus trichocarpa reveal the association between DNA methylation and drought stress
Source: BMC Genet. 2014 Jun 20;15(Suppl 1):S9. doi: 10.1186/1471-2156-15-S1-S9 (PMC4118614; doi:10.1186/1471-2156-15-S1-S9)
Supplement: Additional file 5 — GO enrichment analysis newly methylated and demethylated genes. [file 1471-2156-15-S1-S9-S5.xlsx]

## Sheet: a
GO term	Ontology	Description	Number in input list	Number in BG/Ref	p-value	FDR
GO:0009889	P	regulation of biosynthetic process	170	1515	4.3e-05	0.01
GO:0010556	P	regulation of macromolecule biosynthetic process	170	1515	4.3e-05	0.01
GO:0031326	P	regulation of cellular biosynthetic process	170	1515	4.3e-05	0.01
GO:0031323	P	regulation of cellular metabolic process	171	1533	5.4e-05	0.01
GO:0045449	P	regulation of transcription	168	1505	6.1e-05	0.01
GO:0010468	P	regulation of gene expression	169	1518	6.6e-05	0.01
GO:0019219	P	regulation of nucleobase, nucleoside, nucleotide and nucleic acid metabolic process	169	1509	5e-05	0.01
GO:0051171	P	regulation of nitrogen compound metabolic process	169	1509	5e-05	0.01
GO:0050794	P	regulation of cellular process	221	2102	0.00013	0.018
GO:0080090	P	regulation of primary metabolic process	172	1586	0.00019	0.024
GO:0060255	P	regulation of macromolecule metabolic process	172	1592	0.00022	0.026
GO:0019222	P	regulation of metabolic process	173	1609	0.00026	0.028
GO:0050789	P	regulation of biological process	226	2201	0.00036	0.034
GO:0065007	P	biological regulation	235	2302	0.00038	0.034
GO:0016491	F	oxidoreductase activity	209	1698	1.6e-08	1.4e-05
GO:0004497	F	monooxygenase activity	58	345	1.3e-06	0.00029
GO:0020037	F	heme binding	73	473	1.1e-06	0.00029
GO:0046906	F	tetrapyrrole binding	73	473	1.1e-06	0.00029
GO:0009055	F	electron carrier activity	87	617	3e-06	0.00053
GO:0005506	F	iron ion binding	77	535	5.7e-06	0.00083

## Sheet: b
GO term	Ontology	Description	Number in input list	Number in BG/Ref	p-value	FDR
GO:0009889	P	regulation of biosynthetic process	238	1515	2.1e-05	0.0032
GO:0050896	P	response to stimulus	137	772	1e-05	0.0032
GO:0010556	P	regulation of macromolecule biosynthetic process	238	1515	2.1e-05	0.0032
GO:0051171	P	regulation of nitrogen compound metabolic process	238	1509	1.6e-05	0.0032
GO:0031326	P	regulation of cellular biosynthetic process	238	1515	2.1e-05	0.0032
GO:0045449	P	regulation of transcription	238	1505	1.4e-05	0.0032
GO:0010468	P	regulation of gene expression	238	1518	2.3e-05	0.0032
GO:0019219	P	regulation of nucleobase, nucleoside, nucleotide and nucleic acid metabolic process	238	1509	1.6e-05	0.0032
GO:0042221	P	response to chemical stimulus	66	311	2.4e-05	0.0032
GO:0031323	P	regulation of cellular metabolic process	239	1533	3.1e-05	0.0036
GO:0006979	P	response to oxidative stress	34	126	5e-05	0.0053
GO:0006950	P	response to stress	109	616	8.5e-05	0.0083
GO:0080090	P	regulation of primary metabolic process	240	1586	0.00015	0.014
GO:0060255	P	regulation of macromolecule metabolic process	240	1592	0.00018	0.016
GO:0019222	P	regulation of metabolic process	241	1609	0.00025	0.02
GO:0006350	P	transcription	242	1622	0.0003	0.021
GO:0006468	P	protein amino acid phosphorylation	240	1607	0.0003	0.021
GO:0071554	P	cell wall organization or biogenesis	37	164	0.00051	0.034
GO:0020037	F	heme binding	99	473	4.7e-07	0.00024
GO:0046906	F	tetrapyrrole binding	99	473	4.7e-07	0.00024
GO:0005506	F	iron ion binding	106	535	1.7e-06	0.00058
GO:0004713	F	protein tyrosine kinase activity	211	1279	4.2e-06	0.001
GO:0003700	F	transcription factor activity	128	729	3e-05	0.0059
GO:0030246	F	carbohydrate binding	63	298	4e-05	0.0067
GO:0016684	F	oxidoreductase activity, acting on peroxide as acceptor	35	136	8.7e-05	0.0096
GO:0005529	F	sugar binding	57	269	8.6e-05	0.0096
GO:0004601	F	peroxidase activity	35	136	8.7e-05	0.0096
GO:0030528	F	transcription regulator activity	177	1105	9.6e-05	0.0096
GO:0004497	F	monooxygenase activity	67	345	0.00021	0.019
GO:0043565	F	sequence-specific DNA binding	93	527	0.00029	0.024
GO:0016209	F	antioxidant activity	37	163	0.00046	0.036
GO:0004672	F	protein kinase activity	240	1633	0.00066	0.047
