# Supplementary material for: Single-base-resolution methylomes of populus trichocarpa reveal the association between DNA methylation and drought stress
Source: BMC Genet. 2014 Jun 20;15(Suppl 1):S9. doi: 10.1186/1471-2156-15-S1-S9 (PMC4118614; doi:10.1186/1471-2156-15-S1-S9)
Supplement: Additional file 9 — Category of co-regulated transcription factors [file 1471-2156-15-S1-S9-S9.xlsx]

## Sheet: up
up	pln	family
POPTR_0001s00550	Populus_trichocarpa_581257	PHD
POPTR_0001s01480	Populus_trichocarpa_740041	GRF
POPTR_0001s02330	Populus_trichocarpa_423970	C3H
POPTR_0001s05070	Populus_trichocarpa_829302	C3H
POPTR_0001s06870	Populus_trichocarpa_639804	RB
POPTR_0001s07250	Populus_trichocarpa_750590	mTERF
POPTR_0001s07260	Populus_trichocarpa_547752	mTERF
POPTR_0001s07330	Populus_trichocarpa_178285	MYB
POPTR_0001s10190	Populus_trichocarpa_554445	TRAF
POPTR_0001s13700	Populus_trichocarpa_179157	CAMTA
POPTR_0001s13740	Populus_trichocarpa_179146	Orphans
POPTR_0001s15170	Populus_trichocarpa_589916	C2C2-GATA
POPTR_0001s15510	Populus_trichocarpa_836304	MYB-related
POPTR_0001s16080	Populus_trichocarpa_796265	C2H2
POPTR_0001s16400	Populus_trichocarpa_273558	AP2-EREBP
POPTR_0001s18930	Populus_trichocarpa_797557	HB
POPTR_0001s19070	Populus_trichocarpa_705811	MYB-related
POPTR_0001s21120	Populus_trichocarpa_829549	Orphans
POPTR_0001s26920	Populus_trichocarpa_641307	GNAT
POPTR_0001s27370	Populus_trichocarpa_173205	C3H
POPTR_0001s28350	Populus_trichocarpa_557679	HB
POPTR_0001s30000	Populus_trichocarpa_175541	MYB-related
POPTR_0001s30110	Populus_trichocarpa_753066	GeBP
POPTR_0001s31330	Populus_trichocarpa_175166	SWI/SNF-BAF60b
POPTR_0001s31660	Populus_trichocarpa_175065	Trihelix
POPTR_0001s34600	Populus_trichocarpa_752498	C3H
POPTR_0001s34800	Populus_trichocarpa_797843	Orphans
POPTR_0001s36810	Populus_trichocarpa_753193	C3H
POPTR_0001s36940	Populus_trichocarpa_753204	PHD
POPTR_0001s37260	Populus_trichocarpa_550164	WRKY
POPTR_0001s40080	Populus_trichocarpa_811813	TUB
POPTR_0001s40340	Populus_trichocarpa_828245	PHD
POPTR_0001s41920	Populus_trichocarpa_811245	MYB
POPTR_0001s45300	Populus_trichocarpa_550449	PHD
POPTR_0010s02130	Populus_trichocarpa_768851	MYB-related
POPTR_0010s02140	Populus_trichocarpa_768851	MYB-related
POPTR_0010s02410	Populus_trichocarpa_565739	MYB-related
POPTR_0010s03000	Populus_trichocarpa_229510	FAR1
POPTR_0010s03210	Populus_trichocarpa_725738	TUB
POPTR_0010s04580	Populus_trichocarpa_565404	C2H2
POPTR_0010s04820	Populus_trichocarpa_230742	Orphans
POPTR_0010s07480	Populus_trichocarpa_229952	SET
POPTR_0010s09730	Populus_trichocarpa_566240	OFP
POPTR_0010s10160	Populus_trichocarpa_231312	SNF2
POPTR_0010s10580	Populus_trichocarpa_231462	GNAT
POPTR_0010s10850	Populus_trichocarpa_658643	C3H
POPTR_0010s10930	Populus_trichocarpa_566361	SNF2
POPTR_0010s11330	Populus_trichocarpa_566407	C2H2
POPTR_0010s11600	Populus_trichocarpa_231691	ARR-B
POPTR_0010s11850	Populus_trichocarpa_822061	Tify
POPTR_0010s13490	Populus_trichocarpa_658893	C2C2-CO-like
POPTR_0010s14530	Populus_trichocarpa_566729	bZIP
POPTR_0010s15160	Populus_trichocarpa_225855	CAMTA
POPTR_0010s16290	Populus_trichocarpa_226066	CAMTA
POPTR_0010s16370	Populus_trichocarpa_226094	SBP
POPTR_0010s17900	Populus_trichocarpa_770060	PHD
POPTR_0010s19110	Populus_trichocarpa_659448	SNF2
POPTR_0010s19340	Populus_trichocarpa_659480	LOB
POPTR_0010s19400	Populus_trichocarpa_659484	bHLH
POPTR_0010s22230	Populus_trichocarpa_227771	Pseudo ARR-B
POPTR_0010s22630	Populus_trichocarpa_563767	PHD
POPTR_0010s23390	Populus_trichocarpa_228111	SWI/SNF-SWI3
POPTR_0102s00200	Populus_trichocarpa_665280	AP2-EREBP
POPTR_1035s00200	Populus_trichocarpa_206614	SWI/SNF-SWI3
POPTR_0011s02710	Populus_trichocarpa_805855	bHLH
POPTR_0011s04340	Populus_trichocarpa_234125	ABI3VP1
POPTR_0011s05490	Populus_trichocarpa_743829	SBP
POPTR_0011s05550	Populus_trichocarpa_784299	C3H
POPTR_0011s05660	Populus_trichocarpa_266564	HB
POPTR_0011s05830	Populus_trichocarpa_786899	ARF
POPTR_0011s09210	Populus_trichocarpa_234849	C3H
POPTR_0011s09450	Populus_trichocarpa_727995	ARF
POPTR_0011s10070	Populus_trichocarpa_828769	HB
POPTR_0011s10440	Populus_trichocarpa_811745	PHD
POPTR_0011s10670	Populus_trichocarpa_235449	Orphans
POPTR_0011s12400	Populus_trichocarpa_728432	NAC
POPTR_0011s12590	Populus_trichocarpa_232066	SWI/SNF-SWI3
POPTR_0011s13580	Populus_trichocarpa_823035	bHLH
POPTR_0011s15270	Populus_trichocarpa_232868	ABI3VP1
POPTR_0012s01120	Carica_papaya_evm.TU.supercontig_26.22	C3H
POPTR_0012s05960	Populus_trichocarpa_661810	MADS
POPTR_0012s06870	Populus_trichocarpa_569944	SNF2
POPTR_0012s07270	Populus_trichocarpa_661900	HB
POPTR_0012s09390	Populus_trichocarpa_662091	C2H2
POPTR_0012s09780	Populus_trichocarpa_773164	Trihelix
POPTR_0013s02120	Populus_trichocarpa_240691	MYB-related
POPTR_0013s02580	Populus_trichocarpa_662774	CCAAT
POPTR_0013s04140	Populus_trichocarpa_806893	Orphans
POPTR_0013s04340	Populus_trichocarpa_571093	MYB
POPTR_0013s04610	Populus_trichocarpa_241484	SNF2
POPTR_0013s06080	Populus_trichocarpa_241918	SET
POPTR_0013s06470	Populus_trichocarpa_823728	SNF2
POPTR_0013s06770	Populus_trichocarpa_834586	Sigma70-like
POPTR_0013s07730	Populus_trichocarpa_242375	HSF
POPTR_0013s09300	Populus_trichocarpa_242943	PHD
POPTR_0013s10710	Populus_trichocarpa_583893	NAC
POPTR_0014s00415	Populus_trichocarpa_588876	WRKY
POPTR_0014s00430	Populus_trichocarpa_588876	WRKY
POPTR_0014s00500	Populus_trichocarpa_588876	WRKY
POPTR_0014s00625	Populus_trichocarpa_588876	WRKY
POPTR_0014s00680	Populus_trichocarpa_588876	WRKY
POPTR_0014s00790	Populus_trichocarpa_774123	bZIP
POPTR_0014s01000	Populus_trichocarpa_730706	GNAT
POPTR_0014s01010	Populus_trichocarpa_807195	MYB-related
POPTR_0014s01150	Populus_trichocarpa_588876	WRKY
POPTR_0014s01770	Populus_trichocarpa_823880	LOB
POPTR_0014s02810	Populus_trichocarpa_677861	bZIP
POPTR_0014s04440	Populus_trichocarpa_781391	mTERF
POPTR_0014s07280	Populus_trichocarpa_774307	AP2-EREBP
POPTR_0014s08230	Populus_trichocarpa_244584	Orphans
POPTR_0014s09020	Populus_trichocarpa_244824	AP2-EREBP
POPTR_0014s09290	Populus_trichocarpa_731318	C3H
POPTR_0014s09860	Populus_trichocarpa_572441	HB
POPTR_0014s10960	Populus_trichocarpa_245406	SBP
POPTR_0014s11670	Populus_trichocarpa_245597	Orphans
POPTR_0014s12730	Populus_trichocarpa_243557	HB
POPTR_0014s13360	Populus_trichocarpa_664543	mTERF
POPTR_0014s14340	Populus_trichocarpa_246366	PHD
POPTR_0014s15270	Populus_trichocarpa_824295	SNF2
POPTR_0014s15320	Populus_trichocarpa_732261	WRKY
POPTR_0014s15450	Populus_trichocarpa_834945	C2H2
POPTR_0014s16130	Populus_trichocarpa_246937	TRAF
POPTR_0014s16230	Populus_trichocarpa_246964	GRAS
POPTR_0014s16500	Populus_trichocarpa_573101	FAR1
POPTR_0014s17040	Populus_trichocarpa_573147	G2-like
POPTR_0014s17140	Populus_trichocarpa_573159	HB
POPTR_0014s17500	Populus_trichocarpa_247318	FAR1
POPTR_0015s01670	Populus_trichocarpa_250990	PHD
POPTR_0015s01730	Populus_trichocarpa_574763	ABI3VP1
POPTR_0015s03110	Populus_trichocarpa_574832	BSD
POPTR_0015s04590	Populus_trichocarpa_575006	mTERF
POPTR_0015s05210	Populus_trichocarpa_681547	BBR/BPC
POPTR_0015s05960	Carica_papaya_evm.TU.supercontig_26.22	C3H
POPTR_0015s07310	Populus_trichocarpa_784463	Pseudo ARR-B
POPTR_0015s09200	Populus_trichocarpa_776125	Jumonji
POPTR_0015s09370	Populus_trichocarpa_252251	LOB
POPTR_0015s10570	Populus_trichocarpa_666639	Trihelix
POPTR_0015s11250	Populus_trichocarpa_575397	MYB-related
POPTR_0015s13340	Populus_trichocarpa_575800	HB
POPTR_0015s13560	Populus_trichocarpa_776669	FAR1
POPTR_0016s00540	Populus_trichocarpa_269560	FHA
POPTR_0016s00780	Populus_trichocarpa_254658	CCAAT
POPTR_0016s00900	Populus_trichocarpa_254691	FAR1
POPTR_0016s04280	Populus_trichocarpa_576236	SNF2
POPTR_0016s04590	Populus_trichocarpa_576266	C3H
POPTR_0016s07290	Populus_trichocarpa_256344	mTERF
POPTR_0016s09290	Populus_trichocarpa_256979	MYB-related
POPTR_0016s14350	Populus_trichocarpa_577177	ABI3VP1
POPTR_0017s01870	Populus_trichocarpa_289219	ARF
POPTR_0017s04400	Populus_trichocarpa_782376	SNF2
POPTR_0017s04760	Populus_trichocarpa_594629	HB
POPTR_0017s04980	Populus_trichocarpa_292822	RWP-RK
POPTR_0017s06390	Populus_trichocarpa_594476	Orphans
POPTR_0017s06870	Populus_trichocarpa_594422	SET
POPTR_0017s08630	Populus_trichocarpa_597074	HSF
POPTR_0017s09890	Populus_trichocarpa_742845	SWI/SNF-BAF60b
POPTR_0017s10180	Populus_trichocarpa_585260	SET
POPTR_0017s10830	Populus_trichocarpa_258695	C3H
POPTR_0017s10890	Populus_trichocarpa_736187	PHD
POPTR_0017s12080	Populus_trichocarpa_577658	C2C2-Dof
POPTR_0017s12820	Populus_trichocarpa_577738	PHD
POPTR_0017s13760	Populus_trichocarpa_583893	NAC
POPTR_0018s00600	Populus_trichocarpa_778925	CPP
POPTR_0018s00710	Populus_trichocarpa_825691	MYB
POPTR_0018s02350	Populus_trichocarpa_261278	PHD
POPTR_0018s02840	Populus_trichocarpa_578310	C3H
POPTR_0018s03110	Populus_trichocarpa_737468	C2C2-CO-like
POPTR_0018s04720	Populus_trichocarpa_736814	C3H
POPTR_0018s05470	Populus_trichocarpa_668840	Alfin-like
POPTR_0018s07250	Populus_trichocarpa_260021	ARID
POPTR_0018s07420	Populus_trichocarpa_778677	ARF
POPTR_0018s08960	Populus_trichocarpa_261908	CPP
POPTR_0018s11630	Populus_trichocarpa_578746	WRKY
POPTR_0018s13910	Populus_trichocarpa_826052	PHD
POPTR_0018s13920	Populus_trichocarpa_826053	HB
POPTR_0019s03520	Populus_trichocarpa_248127	MYB
POPTR_0019s03550	Populus_trichocarpa_248138	Jumonji
POPTR_0019s03750	Populus_trichocarpa_826090	G2-like
POPTR_0019s03810	Populus_trichocarpa_826092	SNF2
POPTR_0019s05250	Populus_trichocarpa_803030	TAZ
POPTR_0019s06100	Populus_trichocarpa_780378	Sigma70-like
POPTR_0019s08910	Populus_trichocarpa_581093	PHD
POPTR_0019s12260	Populus_trichocarpa_574371	VOZ
POPTR_0019s15070	Populus_trichocarpa_250249	ABI3VP1
POPTR_0002s01110	Populus_trichocarpa_829998	TRAF
POPTR_0002s01450	Populus_trichocarpa_550801	SWI/SNF-SWI3
POPTR_0002s02820	Populus_trichocarpa_643016	BBR/BPC
POPTR_0002s04620	Populus_trichocarpa_830092	bHLH
POPTR_0002s06880	Populus_trichocarpa_551319	TUB
POPTR_0002s07810	Populus_trichocarpa_754535	C3H
POPTR_0002s07930	Populus_trichocarpa_551417	SET
POPTR_0002s10670	Populus_trichocarpa_816395	MYB-related
POPTR_0002s11150	Populus_trichocarpa_551709	C2C2-GATA
POPTR_0002s13170	Populus_trichocarpa_551895	G2-like
POPTR_0002s15430	Populus_trichocarpa_755225	ARR-B
POPTR_0002s15480	Populus_trichocarpa_552112	AP2-EREBP
POPTR_0002s16230	Populus_trichocarpa_244584	Orphans
POPTR_0002s16840	Populus_trichocarpa_409897	TRAF
POPTR_0002s23380	Populus_trichocarpa_755956	PHD
POPTR_0002s25920	Populus_trichocarpa_408880	SET
POPTR_0020s00320	Populus_trichocarpa_243653	Orphans
POPTR_0022s00900	Populus_trichocarpa_681001	C2H2
POPTR_0025s00720	Populus_trichocarpa_779701	ABI3VP1
POPTR_2540s00010	Populus_trichocarpa_588876	WRKY
POPTR_0003s00890	Populus_trichocarpa_828321	ARF
POPTR_0003s01670	Populus_trichocarpa_553466	SNF2
POPTR_0003s02570	Populus_trichocarpa_592701	FAR1
POPTR_0003s04750	Populus_trichocarpa_645998	MYB-related
POPTR_0003s06240	Populus_trichocarpa_553628	MYB-related
POPTR_0003s08130	Populus_trichocarpa_264791	SET
POPTR_0003s09240	Populus_trichocarpa_554027	C3H
POPTR_0003s09370	Populus_trichocarpa_757199	HSF
POPTR_0003s10950	Populus_trichocarpa_554189	PHD
POPTR_0003s12670	Populus_trichocarpa_413516	ARID
POPTR_0003s12990	Populus_trichocarpa_757535	ARID
POPTR_0003s14880	Populus_trichocarpa_646851	LOB
POPTR_0003s16210	Populus_trichocarpa_830919	ARF
POPTR_0003s16730	Populus_trichocarpa_554751	MYB-related
POPTR_0003s16845	Populus_trichocarpa_647042	MADS
POPTR_0003s16950	Populus_trichocarpa_554773	Orphans
POPTR_0003s17120	Populus_trichocarpa_647067	SBP
POPTR_0003s17700	Populus_trichocarpa_817567	LUG
POPTR_0003s18740	Populus_trichocarpa_758229	SET
POPTR_0003s18960	Populus_trichocarpa_555114	mTERF
POPTR_0003s19410	Populus_trichocarpa_712010	bZIP
POPTR_0031s00450	Populus_trichocarpa_588876	WRKY
POPTR_0035s00200	Populus_trichocarpa_583893	NAC
POPTR_0361s00200	Populus_trichocarpa_588876	WRKY
POPTR_0004s00670	Populus_trichocarpa_828520	PHD
POPTR_0004s01290	Populus_trichocarpa_555297	mTERF
POPTR_0004s03530	Populus_trichocarpa_555506	ABI3VP1
POPTR_0004s04840	Populus_trichocarpa_197907	HB
POPTR_0004s06870	Populus_trichocarpa_556123	GRAS
POPTR_0004s07270	Populus_trichocarpa_198884	MYB-related
POPTR_0004s07640	Populus_trichocarpa_198791	ARF
POPTR_0004s07950	Populus_trichocarpa_198679	SET
POPTR_0004s09080	Populus_trichocarpa_555927	HMG
POPTR_0004s10990	Populus_trichocarpa_590335	bZIP
POPTR_0004s11040	Populus_trichocarpa_828511	FHA
POPTR_0004s11180	Populus_trichocarpa_673557	bHLH
POPTR_0004s11750	Populus_trichocarpa_556396	MYB-related
POPTR_0004s12510	Populus_trichocarpa_556359	zf-HD
POPTR_0004s13600	Populus_trichocarpa_800675	MADS
POPTR_0004s14090	Populus_trichocarpa_199430	SWI/SNF-BAF60b
POPTR_0004s14100	Populus_trichocarpa_199430	SWI/SNF-BAF60b
POPTR_0004s14200	Populus_trichocarpa_714552	C3H
POPTR_0004s14230	Populus_trichocarpa_759447	PHD
POPTR_0004s14330	Populus_trichocarpa_199501	SET
POPTR_0004s14900	Populus_trichocarpa_581505	ABI3VP1
POPTR_0004s15780	Populus_trichocarpa_195313	mTERF
POPTR_0004s16810	Populus_trichocarpa_195637	Orphans
POPTR_0004s16860	Populus_trichocarpa_649333	C2C2-GATA
POPTR_0004s16880	Populus_trichocarpa_649328	C3H
POPTR_0004s17060	Populus_trichocarpa_759754	BBR/BPC
POPTR_0004s18020	Populus_trichocarpa_818190	MYB
POPTR_0004s20710	Populus_trichocarpa_199985	FAR1
POPTR_0004s20830	Populus_trichocarpa_741753	EIL
POPTR_0004s22130	Populus_trichocarpa_595068	ARF
POPTR_0004s22270	Populus_trichocarpa_595082	SNF2
POPTR_0004s22720	Populus_trichocarpa_584461	PHD
POPTR_0004s23050	Populus_trichocarpa_681001	C2H2
POPTR_0004s23740	Populus_trichocarpa_596778	C3H
POPTR_0004s23760	Populus_trichocarpa_836829	ARF
POPTR_0004s23770	Populus_trichocarpa_836829	ARF
POPTR_0453s00230	Populus_trichocarpa_595853	G2-like
POPTR_0005s01360	Populus_trichocarpa_570689	SNF2
POPTR_0005s02090	Populus_trichocarpa_784819	PHD
POPTR_0005s02870	Populus_trichocarpa_268560	MYB-related
POPTR_0005s06240	Populus_trichocarpa_759960	C3H
POPTR_0005s11550	Populus_trichocarpa_796703	bHLH
POPTR_0005s11990	Populus_trichocarpa_593884	FHA
POPTR_0005s12340	Populus_trichocarpa_679218	TUB
POPTR_0005s13810	Populus_trichocarpa_716193	C2H2
POPTR_0005s16270	Populus_trichocarpa_209701	PHD
POPTR_0005s18340	Populus_trichocarpa_818400	SET
POPTR_0005s20460	Populus_trichocarpa_204626	SET
POPTR_0005s20620	Populus_trichocarpa_559297	PHD
POPTR_0005s21460	Populus_trichocarpa_551319	TUB
POPTR_0005s21500	Populus_trichocarpa_651568	bZIP
POPTR_0005s21720	Populus_trichocarpa_801345	SET
POPTR_0005s23900	Populus_trichocarpa_559630	bZIP
POPTR_0005s24240	Populus_trichocarpa_801457	bHLH
POPTR_0005s25010	Populus_trichocarpa_651944	TUB
POPTR_0005s25290	Populus_trichocarpa_715285	bZIP
POPTR_0005s25670	Populus_trichocarpa_206233	SWI/SNF-SWI3
POPTR_0005s25760	Populus_trichocarpa_754055	C3H
POPTR_0005s26940	Populus_trichocarpa_206614	SWI/SNF-SWI3
POPTR_0005s28010	Populus_trichocarpa_560022	SBP
POPTR_0006s02140	Populus_trichocarpa_417079	FAR1
POPTR_0006s02150	Populus_trichocarpa_560233	FAR1
POPTR_0006s02840	Populus_trichocarpa_415725	SET
POPTR_0006s03420	Populus_trichocarpa_418053	SNF2
POPTR_0006s03820	Populus_trichocarpa_560392	FAR1
POPTR_0006s04190	Populus_trichocarpa_560428	TRAF
POPTR_0006s04570	Populus_trichocarpa_560465	SNF2
POPTR_0006s04820	Populus_trichocarpa_416870	AP2-EREBP
POPTR_0006s05310	Populus_trichocarpa_560542	MYB-related
POPTR_0006s06870	Populus_trichocarpa_416908	AP2-EREBP
POPTR_0006s07510	Populus_trichocarpa_652863	PHD
POPTR_0006s07520	Populus_trichocarpa_560666	HB
POPTR_0006s07740	Populus_trichocarpa_828493	ARF
POPTR_0006s08000	Populus_trichocarpa_652926	AP2-EREBP
POPTR_0006s08100	Populus_trichocarpa_652935	C3H
POPTR_0006s08570	Populus_trichocarpa_801938	MYB
POPTR_0006s10820	Populus_trichocarpa_560981	OFP
POPTR_0006s10880	Populus_trichocarpa_577177	ABI3VP1
POPTR_0006s12730	Populus_trichocarpa_589465	MYB-related
POPTR_0006s12820	Populus_trichocarpa_676030	MYB-related
POPTR_0006s12930	Populus_trichocarpa_282057	ARF
POPTR_0006s13780	Populus_trichocarpa_281709	ARID
POPTR_0006s14740	Populus_trichocarpa_561021	CCAAT
POPTR_0006s15040	Populus_trichocarpa_819262	TRAF
POPTR_0006s15080	Populus_trichocarpa_561056	C3H
POPTR_0006s15670	Populus_trichocarpa_589197	C3H
POPTR_0006s16340	Populus_trichocarpa_785914	CPP
POPTR_0006s19850	Populus_trichocarpa_578746	WRKY
POPTR_0006s20040	Populus_trichocarpa_762896	AP2-EREBP
POPTR_0006s20540	Populus_trichocarpa_653502	G2-like
POPTR_0006s20620	Populus_trichocarpa_416242	C3H
POPTR_0006s21640	Populus_trichocarpa_561162	CCAAT
POPTR_0006s24410	Populus_trichocarpa_763241	C2H2
POPTR_0006s25080	Populus_trichocarpa_561711	C3H
POPTR_0006s25840	Populus_trichocarpa_561783	MYB
POPTR_0006s27810	Populus_trichocarpa_415868	PHD
POPTR_0006s29220	Populus_trichocarpa_583180	PHD
POPTR_0007s01330	Populus_trichocarpa_216338	HB
POPTR_0007s01760	Populus_trichocarpa_718317	bZIP
POPTR_0007s01950	Populus_trichocarpa_562235	FAR1
POPTR_0007s02800	Populus_trichocarpa_763915	GeBP
POPTR_0007s03130	Populus_trichocarpa_562361	C2C2-GATA
POPTR_0007s04450	Populus_trichocarpa_562497	SNF2
POPTR_0007s05340	Populus_trichocarpa_217468	C2H2
POPTR_0007s05410	Populus_trichocarpa_217493	CAMTA
POPTR_0007s07150	Populus_trichocarpa_650862	MYB
POPTR_0007s07480	Populus_trichocarpa_654962	TCP
POPTR_0007s08040	Populus_trichocarpa_218287	mTERF
POPTR_0007s09720	Populus_trichocarpa_757135	Orphans
POPTR_0007s10010	Populus_trichocarpa_646183	LOB
POPTR_0007s10980	Populus_trichocarpa_218677	FHA
POPTR_0007s12130	Populus_trichocarpa_218972	C2H2
POPTR_0007s13040	Populus_trichocarpa_655329	TUB
POPTR_0007s13760	Populus_trichocarpa_219537	C3H
POPTR_0007s13990	Populus_trichocarpa_764844	C3H
POPTR_0007s14920	Populus_trichocarpa_764934	MYB-related
POPTR_0007s15090	Populus_trichocarpa_803030	TAZ
POPTR_0007s15240	Populus_trichocarpa_563387	mTERF
POPTR_0007s15340	Populus_trichocarpa_764977	SNF2
POPTR_0007s15350	Populus_trichocarpa_764977	SNF2
POPTR_0008s00750	Populus_trichocarpa_563458	Orphans
POPTR_0008s01200	Populus_trichocarpa_765077	EIL
POPTR_0008s03510	Populus_trichocarpa_419891	SWI/SNF-SWI3
POPTR_0008s03740	Populus_trichocarpa_419637	GNAT
POPTR_0008s03760	Populus_trichocarpa_725017	C2H2
POPTR_0008s04540	Populus_trichocarpa_820289	C3H
POPTR_0008s05520	Populus_trichocarpa_820338	C2C2-Dof
POPTR_0008s06310	Populus_trichocarpa_563966	MYB-related
POPTR_0008s06920	Populus_trichocarpa_656257	Alfin-like
POPTR_0008s09000	Populus_trichocarpa_421131	SET
POPTR_0008s09750	Populus_trichocarpa_656549	SBP
POPTR_0008s10810	Populus_trichocarpa_419347	FAR1
POPTR_0008s11120	Populus_trichocarpa_765981	bHLH
POPTR_0008s14930	Populus_trichocarpa_419389	SNF2
POPTR_0008s15590	Populus_trichocarpa_820773	CPP
POPTR_0008s17980	Populus_trichocarpa_657418	Trihelix
POPTR_0008s19540	Populus_trichocarpa_245597	Orphans
POPTR_0008s19650	Populus_trichocarpa_803865	Orphans
POPTR_0008s19970	Populus_trichocarpa_820895	TUB
POPTR_0009s01860	Populus_trichocarpa_833322	C3H
POPTR_0009s03240	Populus_trichocarpa_203876	MYB
POPTR_0009s03790	Populus_trichocarpa_723238	GRAS
POPTR_0009s03990	Populus_trichocarpa_203640	G2-like
POPTR_0009s04610	Populus_trichocarpa_557974	C3H
POPTR_0009s05810	Populus_trichocarpa_557852	C3H
POPTR_0009s06730	Populus_trichocarpa_202799	C3H
POPTR_0009s07600	Populus_trichocarpa_557679	HB
POPTR_0009s09020	Populus_trichocarpa_557527	MYB-related
POPTR_0009s09600	Populus_trichocarpa_753021	HB
POPTR_0009s11170	Populus_trichocarpa_649491	ABI3VP1
POPTR_0009s12350	Populus_trichocarpa_195587	SNF2
POPTR_0009s12660	Populus_trichocarpa_649328	C3H
POPTR_0009s12670	Populus_trichocarpa_201097	SWI/SNF-BAF60b
POPTR_0009s16010	Populus_trichocarpa_199985	FAR1
POPTR_0009s16500	Populus_trichocarpa_814069	CCAAT
POPTR_0009s16830	Populus_trichocarpa_803976	RWP-RK
POPTR_0907s00010	Populus_trichocarpa_583893	NAC
POPTR_0010s02320	Populus_trichocarpa_229700	C3H
POPTR_0009s08880	Populus_trichocarpa_767717	bHLH
POPTR_0015s04260	Populus_trichocarpa_251477	MYB
POPTR_0004s12290	Populus_trichocarpa_712808	HMG
POPTR_0002s13140	Populus_trichocarpa_551891	ABI3VP1
POPTR_0011s15580	Populus_trichocarpa_232952	PHD
POPTR_0018s01200	Populus_trichocarpa_778982	LUG
POPTR_0007s09840	Populus_trichocarpa_413626	TAZ
POPTR_0002s13380	Populus_trichocarpa_798914	Orphans
POPTR_0014s16430	Populus_trichocarpa_247017	MYB-related
POPTR_0009s06150	Populus_trichocarpa_650021	GNAT
POPTR_0006s26420	Populus_trichocarpa_819573	LUG
POPTR_0004s10390	Populus_trichocarpa_199022	PHD
POPTR_0008s01730	Populus_trichocarpa_420905	MYB-related
POPTR_0005s05940	Populus_trichocarpa_294621	PHD
POPTR_0005s23890	Populus_trichocarpa_410306	GNAT
POPTR_0019s03800	Populus_trichocarpa_241484	SNF2
POPTR_0012s05470	Populus_trichocarpa_728778	CCAAT
POPTR_0016s05940	Populus_trichocarpa_576386	Orphans
POPTR_0013s01990	Populus_trichocarpa_671662	C2H2
POPTR_0003s02550	Vitis_vinifera_GSVIVP00000289001	FAR1
POPTR_0014s12710	Populus_trichocarpa_245906	CCAAT
POPTR_0001s45700	Populus_trichocarpa_177029	NAC
POPTR_0013s11300	Populus_trichocarpa_287860	C2H2
POPTR_0005s23600	Populus_trichocarpa_559599	Tify
POPTR_0008s21030	Populus_trichocarpa_795667	SNF2
POPTR_0014s06580	Populus_trichocarpa_244069	LOB
POPTR_0013s04590	Populus_trichocarpa_571116	zf-HD
POPTR_0006s12760	Populus_trichocarpa_809851	Sigma70-like
POPTR_0010s02180	Populus_trichocarpa_229734	SNF2
POPTR_0014s00970	Populus_trichocarpa_588876	WRKY
POPTR_0014s04460	Populus_trichocarpa_286586	HB
POPTR_0005s02750	Populus_trichocarpa_268591	CCAAT
POPTR_0010s05330	Populus_trichocarpa_658310	HB
POPTR_0015s10050	Populus_trichocarpa_733505	C3H
POPTR_0012s09400	Populus_trichocarpa_422794	C3H
POPTR_0001s14560	Populus_trichocarpa_750825	LUG
POPTR_0002s25960	Populus_trichocarpa_711538	G2-like
POPTR_0004s20080	Populus_trichocarpa_293462	SNF2
POPTR_0014s05370	Populus_trichocarpa_809944	MYB
POPTR_0013s05540	Populus_trichocarpa_571214	PHD
POPTR_0001s23170	Populus_trichocarpa_181101	MYB
POPTR_0001s26130	Populus_trichocarpa_172196	PHD
POPTR_0008s14450	Populus_trichocarpa_822022	MYB-related
POPTR_0006s14940	Populus_trichocarpa_561043	MYB-related
POPTR_0002s03830	Populus_trichocarpa_412088	NAC
POPTR_0010s10130	Populus_trichocarpa_566277	TRAF
POPTR_0019s04940	Populus_trichocarpa_780260	PHD
POPTR_0009s02380	Populus_trichocarpa_204135	MYB
POPTR_0005s28130	Populus_trichocarpa_753829	SET
POPTR_0014s11940	Populus_trichocarpa_664385	C2C2-GATA
POPTR_0005s23610	Carica_papaya_evm.TU.supercontig_52.108	TRAF
POPTR_0015s12240	Populus_trichocarpa_253147	SOH1
POPTR_0014s08520	Populus_trichocarpa_572303	MYB-related
POPTR_0015s12710	Populus_trichocarpa_575864	FHA
POPTR_0010s19550	Populus_trichocarpa_724455	Alfin-like
POPTR_0014s00930	Populus_trichocarpa_764977	SNF2
POPTR_0014s09400	Populus_trichocarpa_244954	PHD
POPTR_0006s08370	Populus_trichocarpa_583008	PHD
POPTR_0007s06710	Populus_trichocarpa_217692	bZIP
POPTR_0006s12180	Populus_trichocarpa_282292	PHD
POPTR_0016s10900	Populus_trichocarpa_257156	PHD
POPTR_0017s13610	Populus_trichocarpa_673557	bHLH
POPTR_0001s26030	Populus_trichocarpa_172227	SNF2
POPTR_0009s05250	Populus_trichocarpa_723010	SNF2
POPTR_0014s05570	Populus_trichocarpa_781297	SNF2
POPTR_0019s08110	Populus_trichocarpa_249075	WRKY
POPTR_0002s23900	Populus_trichocarpa_409038	SET
POPTR_0001s40540	Populus_trichocarpa_271375	HB
POPTR_0016s09640	Populus_trichocarpa_735524	E2F-DP
POPTR_0002s09010	Populus_trichocarpa_559176	C2H2
POPTR_0006s14760	Populus_trichocarpa_561024	Alfin-like
POPTR_0015s00640	Populus_trichocarpa_250693	NAC
POPTR_0013s03410	Populus_trichocarpa_571010	CPP
POPTR_0009s16350	Populus_trichocarpa_199869	E2F-DP
POPTR_0007s00210	Populus_trichocarpa_562064	SET
POPTR_0003s09640	Populus_trichocarpa_415152	IWS1
POPTR_0001s06700	Populus_trichocarpa_712010	bZIP
POPTR_0016s08600	Populus_trichocarpa_576644	CCAAT
POPTR_0002s24370	Populus_trichocarpa_816903	BSD
POPTR_0003s17260	Populus_trichocarpa_712459	PHD
POPTR_0002s16870	Populus_trichocarpa_411188	bZIP
POPTR_0006s22150	Populus_trichocarpa_418214	E2F-DP
POPTR_0002s17180	Populus_trichocarpa_755391	PHD
POPTR_0006s14440	Populus_trichocarpa_589283	GNAT
POPTR_0011s09970	Populus_trichocarpa_728097	HB
POPTR_0006s19060	Populus_trichocarpa_416378	GNAT
POPTR_0174s00230	Populus_trichocarpa_728097	HB
POPTR_0010s02090	Populus_trichocarpa_565767	SNF2
POPTR_0008s20050	Populus_trichocarpa_657600	SNF2
POPTR_0004s08480	Populus_trichocarpa_552946	MYB
POPTR_0016s07310	Populus_trichocarpa_576527	E2F-DP
POPTR_0001s43670	Populus_trichocarpa_642436	GNAT
POPTR_0006s19840	Populus_trichocarpa_578746	WRKY
POPTR_0001s42630	Populus_trichocarpa_642436	GNAT
POPTR_0017s11460	Populus_trichocarpa_577589	HMG
POPTR_0010s10180	Populus_trichocarpa_805045	FHA
POPTR_0003s10000	Populus_trichocarpa_740041	GRF
POPTR_0005s06260	Populus_trichocarpa_206999	BSD
POPTR_0013s07740	Populus_trichocarpa_242375	HSF
POPTR_0017s08510	Vitis_vinifera_GSVIVP00023519001	C3H
POPTR_0006s03720	Populus_trichocarpa_825048	bZIP
POPTR_0017s03500	Populus_trichocarpa_276485	MED6
POPTR_0001s37000	Populus_trichocarpa_829875	Rcd1-like
POPTR_0011s10080	Populus_trichocarpa_588264	CCAAT
POPTR_0015s04520	Populus_trichocarpa_251581	HB
POPTR_0008s14950	Populus_trichocarpa_419382	TRAF
POPTR_0011s14850	Populus_trichocarpa_232737	ARID
POPTR_0013s10190	Populus_trichocarpa_678188	MADS
POPTR_0011s08720	Populus_trichocarpa_805875	Rcd1-like
POPTR_0002s15310	Populus_trichocarpa_644373	MADS
POPTR_0012s10190	Populus_trichocarpa_422533	MADS
POPTR_0019s10540	Populus_trichocarpa_249483	MADS
POPTR_0006s01830	Populus_trichocarpa_652432	MYB-related
POPTR_0014s11270	Populus_trichocarpa_807470	MYB-related
POPTR_0001s32640	Vitis_vinifera_GSVIVP00023519001	C3H
POPTR_0002s23890	Populus_trichocarpa_409038	SET
POPTR_0003s11800	Populus_trichocarpa_548554	GRF
POPTR_0015s12580	Populus_trichocarpa_253241	TRAF
POPTR_0017s01140	Populus_trichocarpa_289426	MYB-related
POPTR_0005s07590	Populus_trichocarpa_207390	MYB
POPTR_0005s25800	Populus_trichocarpa_652033	ARF
POPTR_0007s03120	Populus_trichocarpa_562360	C2C2-GATA
POPTR_0005s22930	Populus_trichocarpa_205407	ARF
POPTR_0027s00210	Populus_trichocarpa_645618	ABI3VP1
POPTR_0017s06970	Populus_trichocarpa_577294	C2C2-GATA
POPTR_0009s08230	Carica_papaya_evm.TU.supercontig_20.31	FAR1
POPTR_0011s05450	Populus_trichocarpa_266529	C2C2-Dof
POPTR_0015s13760	Populus_trichocarpa_253741	C3H
POPTR_0009s08270	Populus_trichocarpa_804358	MADS
POPTR_0010s00580	Populus_trichocarpa_228966	SNF2
POPTR_0006s13460	Populus_trichocarpa_281841	AP2-EREBP
POPTR_0010s02330	Populus_trichocarpa_770896	mTERF
POPTR_0001s47430	Populus_trichocarpa_177626	MYB
POPTR_0003s20660	Populus_trichocarpa_646875	bZIP
POPTR_0005s20470	Populus_trichocarpa_204626	SET
POPTR_0011s09980	Populus_trichocarpa_728097	HB
POPTR_0008s08110	Populus_trichocarpa_420643	MYB
POPTR_0005s21300	Populus_trichocarpa_204863	bZIP
POPTR_0001s29710	Populus_trichocarpa_767717	bHLH
POPTR_0008s15210	Populus_trichocarpa_231190	PHD
POPTR_0002s00550	Populus_trichocarpa_410789	ARID
POPTR_0005s22750	Populus_trichocarpa_559512	G2-like
POPTR_0017s09490	Populus_trichocarpa_292822	RWP-RK
POPTR_0001s34790	Populus_trichocarpa_797843	Orphans
POPTR_0011s04350	Vitis_vinifera_GSVIVP00009730001	ABI3VP1
POPTR_0018s02170	Populus_trichocarpa_261219	SET
POPTR_0017s05170	Populus_trichocarpa_292805	MYB-related
POPTR_0001s44640	Populus_trichocarpa_242678	FHA
POPTR_0006s11850	Vitis_vinifera_GSVIVP00021708001	Trihelix
POPTR_0003s04700	Populus_trichocarpa_414440	PBF-2-like
POPTR_0010s01770	Vitis_vinifera_GSVIVP00019759001	TRAF
POPTR_0002s04260	Populus_trichocarpa_801459	C2H2
POPTR_0017s05120	Populus_trichocarpa_292822	RWP-RK
POPTR_0004s04560	Populus_trichocarpa_197958	ABI3VP1
POPTR_0001s31160	Populus_trichocarpa_298103	NAC
POPTR_0001s29120	Populus_trichocarpa_753148	MADS
POPTR_0010s02390	Vitis_vinifera_GSVIVP00019794001	MYB-related
POPTR_0008s14200	Populus_trichocarpa_566361	SNF2
POPTR_0012s03630	Arabidopsis_lyrata_313019	mTERF
POPTR_0001s31165	Populus_trichocarpa_298103	NAC
POPTR_0002s09960	Carica_papaya_evm.TU.supercontig_36.160	Jumonji
POPTR_0001s46070	Populus_trichocarpa_232737	ARID
POPTR_0012s04050	Carica_papaya_evm.TU.supercontig_3.362	HB
POPTR_0006s03810	Populus_trichocarpa_762007	FAR1
POPTR_0005s25930	Populus_trichocarpa_206330	E2F-DP
POPTR_0006s14560	Vitis_vinifera_GSVIVP00016460001	GRF
POPTR_0001s31320	Populus_trichocarpa_175166	SWI/SNF-BAF60b
POPTR_0013s03950	Populus_trichocarpa_294689	GNAT
POPTR_0012s10840	Populus_trichocarpa_252988	Trihelix
POPTR_0014s07950	Vitis_vinifera_GSVIVP00026861001	BES1
POPTR_0010s18230	Vitis_vinifera_GSVIVP00002115001	PHD
POPTR_0014s09690	Oryza_sativa_subsp._japonica_LOC_Os04g52810.1	NAC
POPTR_0018s05310	Carica_papaya_evm.TU.supercontig_94.68	C3H
POPTR_0005s01290	Populus_trichocarpa_570689	SNF2
POPTR_0005s25950	Carica_papaya_evm.TU.supercontig_26.34	C2H2
POPTR_0017s05710	Populus_trichocarpa_827145	Orphans
POPTR_0005s10890	Oryza_sativa_subsp._japonica_LOC_Os02g10080.1	C3H
POPTR_0002s04270	Vitis_vinifera_GSVIVP00007494001	C2H2
POPTR_0002s20740	Vitis_vinifera_GSVIVP00017926001	FHA
POPTR_0014s06710	Vitis_vinifera_GSVIVP00026367001	FHA
POPTR_0001s20640	Vitis_vinifera_GSVIVP00007494001	C2H2
POPTR_0008s04400	Oryza_sativa_subsp._japonica_LOC_Os10g20990.1	MYB-related
POPTR_0015s13555	Populus_trichocarpa_570489	FAR1
POPTR_0012s04060	Carica_papaya_evm.TU.supercontig_3.362	HB
POPTR_0006s24370	Carica_papaya_evm.TU.supercontig_94.68	C3H
POPTR_0012s11350	Vitis_vinifera_GSVIVP00027952001	FHA
POPTR_0017s06170	Arabidopsis_lyrata_337099	C3H
POPTR_0002s20260	Populus_trichocarpa_740887	Orphans
POPTR_0001s10770	Vitis_vinifera_GSVIVP00006733001	PHD
POPTR_0007s11100	Populus_trichocarpa_796697	CSD
POPTR_0013s01220	Vitis_vinifera_GSVIVP00009657001	AUX/IAA
POPTR_0006s14790	Vitis_vinifera_GSVIVP00007494001	C2H2
POPTR_0007s02170	Arabidopsis_lyrata_337099	C3H
POPTR_0007s14470	Arabidopsis_lyrata_358770	AUX/IAA
POPTR_0268s00195	Populus_trichocarpa_714552	C3H
POPTR_0008s22930	Vitis_vinifera_GSVIVP00009657001	AUX/IAA
POPTR_0016s12090	Populus_trichocarpa_588539	MADS
POPTR_0004s21890	Vitis_vinifera_GSVIVP00002947001	FAR1
POPTR_0006s18820	Populus_trichocarpa_714552	C3H
POPTR_0014s12560	Vitis_vinifera_GSVIVP00017926001	FHA
POPTR_0004s21870	Populus_trichocarpa_206867	ARID
POPTR_0012s06860	Vitis_vinifera_GSVIVP00016259001	SNF2
POPTR_0008s05740	Populus_trichocarpa_203733	MYB-related
POPTR_0015s06590	Populus_trichocarpa_658310	HB
POPTR_0009s06440	Zea_mays_GRMZM2G065364_P01	PHD
POPTR_0009s06460	Oryza_sativa_subsp._japonica_LOC_Os12g34330.1	PHD
POPTR_0005s26950	Populus_trichocarpa_550801	SWI/SNF-SWI3
POPTR_0001s33480	Populus_trichocarpa_549725	TCP
POPTR_0009s08220	Carica_papaya_evm.TU.supercontig_20.31	FAR1
POPTR_0001s29010	Carica_papaya_evm.TU.supercontig_20.31	FAR1
POPTR_0001s13250	Populus_trichocarpa_714552	C3H
POPTR_0019s15130	Populus_trichocarpa_281820	MYB-related
POPTR_0008s01480	Sorghum_bicolor_5048453	G2-like
POPTR_0001s28990	Carica_papaya_evm.TU.supercontig_20.31	FAR1
POPTR_0013s06090	Arabidopsis_thaliana_AT5G35210.2	DDT
POPTR_0012s02820	Vitis_vinifera_GSVIVP00037176001	mTERF
POPTR_0030s00300	Zea_mays_GRMZM2G095571_P03	C2C2-GATA
POPTR_0014s09410	Vitis_vinifera_GSVIVP00038600001	MADS
POPTR_0005s04910	Zea_mays_GRMZM2G095571_P03	C2C2-GATA
POPTR_0014s03240	Zea_mays_GRMZM2G173786_P01	MADS
POPTR_0016s06890	Zea_mays_GRMZM2G137363_P01	AUX/IAA
POPTR_0003s01660	Zea_mays_GRMZM2G126590_P05	SNF2
POPTR_0006s23660	Oryza_sativa_subsp._indica_OsIBCD030168	NAC
POPTR_0002s04000	Oryza_sativa_subsp._indica_OsIBCD027435	AP2-EREBP
POPTR_0009s09320	Oryza_sativa_subsp._indica_OsIBCD012106	MYB-related
POPTR_0006s11660	Carica_papaya_evm.TU.supercontig_5.73	C2H2
POPTR_0016s13180	Carica_papaya_evm.TU.supercontig_52.108	TRAF
POPTR_0006s11750	Populus_trichocarpa_572482	NAC
POPTR_0001s18050	Arabidopsis_lyrata_477264	Orphans
POPTR_0017s14120	Oryza_sativa_subsp._indica_OsIBCD019054	Sigma70-like
POPTR_0008s08940	Oryza_sativa_subsp._indica_OsIBCD028528	SET
POPTR_0011s07130	Oryza_sativa_subsp._indica_OsIBCD001007	C3H
POPTR_0003s05960	Populus_trichocarpa_572482	NAC
POPTR_0010s09160	Populus_trichocarpa_572482	NAC
POPTR_0001s41930	Zea_mays_GRMZM2G042584_P02	LUG
POPTR_0003s08970	Vitis_vinifera_GSVIVP00015769001	PHD
POPTR_0003s07480	Oryza_sativa_subsp._indica_OsIBCD019136	MYB-related
POPTR_0013s07550	Vitis_vinifera_GSVIVP00013965001	PHD
POPTR_0017s05100	Populus_trichocarpa_295617	RWP-RK
POPTR_0002s12040	Oryza_sativa_subsp._indica_OsIBCD012106	MYB-related
POPTR_0003s20370	Carica_papaya_evm.TU.supercontig_5.100	Trihelix
POPTR_0010s00370	Vitis_vinifera_GSVIVP00009657001	AUX/IAA
POPTR_0016s00210	Oryza_sativa_subsp._indica_OsIBCD027904	WRKY
POPTR_0018s01330	Populus_trichocarpa_572482	NAC
POPTR_0001s36240	Arabidopsis_lyrata_496511	C2H2
POPTR_0013s01560	Populus_trichocarpa_581897	FAR1
POPTR_0025s00740	Oryza_sativa_subsp._indica_OsIBCD004305	HB
POPTR_0005s27250	Arabidopsis_thaliana_AT1G20600.1	ABI3VP1
POPTR_0010s05750	Populus_trichocarpa_572482	NAC
POPTR_0015s13590	Populus_trichocarpa_572482	NAC
POPTR_0020s00200	Carica_papaya_evm.TU.supercontig_9.156	ARF
POPTR_0003s13400	Arabidopsis_thaliana_AT4G12020.2	WRKY
POPTR_0004s05770	Oryza_sativa_subsp._indica_OsIBCD001007	C3H
POPTR_0001s32590	Oryza_sativa_subsp._indica_OsIBCD027435	AP2-EREBP
POPTR_0019s14680	Selaginella_moellendorffii_437336	Orphans
POPTR_0005s27140	Selaginella_moellendorffii_442874	HRT
POPTR_0001s10090	Arabidopsis_thaliana_AT4G12020.2	WRKY
POPTR_0006s13060	Zea_mays_GRMZM2G125078_P02	HB
POPTR_0008s17460	Vitis_vinifera_GSVIVP00007494001	C2H2
POPTR_0001s03990	Vitis_vinifera_GSVIVP00025478001	C3H
POPTR_0004s21210	Oryza_sativa_subsp._indica_OsIBCD031787	bZIP
POPTR_0010s10490	Oryza_sativa_subsp._indica_OsIBCD019960	LIM
POPTR_0124s00200	Populus_trichocarpa_570489	FAR1
POPTR_0015s00530	Selaginella_moellendorffii_443461	AP2-EREBP
POPTR_0018s09650	Populus_trichocarpa_570489	FAR1
POPTR_0018s09660	Populus_trichocarpa_570489	FAR1
POPTR_0002s26220	Populus_trichocarpa_572482	NAC
POPTR_0007s12750	Oryza_sativa_subsp._japonica_LOC_Os07g04230.1	mTERF
POPTR_0009s12720	Oryza_sativa_subsp._japonica_LOC_Os02g43460.1	SNF2
POPTR_0009s12680	Oryza_sativa_subsp._japonica_LOC_Os09g36090.1	C3H
POPTR_0018s08280	Carica_papaya_evm.TU.supercontig_16.153	AP2-EREBP
POPTR_0017s13775	Populus_trichocarpa_583893	NAC
POPTR_0019s13000	Vitis_vinifera_GSVIVP00021898001	Orphans
POPTR_0011s12760	Zea_mays_GRMZM2G042584_P02	LUG
POPTR_0008s04800	Populus_trichocarpa_572482	NAC
POPTR_0011s14610	Oryza_sativa_subsp._indica_OsIBCD028981	NAC
POPTR_0006s28340	Sorghum_bicolor_149258	C3H
POPTR_0014s14190	Arabidopsis_lyrata_473005	C2C2-CO-like
POPTR_0017s05140	Populus_trichocarpa_295617	RWP-RK
POPTR_0002s23170	Populus_trichocarpa_547903	EIL
POPTR_0002s11110	Zea_mays_GRMZM2G024054_P01	MYB-related
POPTR_0004s12800	Populus_trichocarpa_572482	NAC
POPTR_0015s09960	Populus_trichocarpa_741179	Orphans
POPTR_0019s11740	Oryza_sativa_subsp._japonica_LOC_Os06g12110.2	mTERF
POPTR_0002s20980	Oryza_sativa_subsp._indica_OsIBCD010133	Jumonji
POPTR_0006s10430	Carica_papaya_evm.TU.supercontig_52.108	TRAF
POPTR_0001s22450	Carica_papaya_evm.TU.supercontig_50.36	bHLH
POPTR_0002s12900	Populus_trichocarpa_577738	PHD
POPTR_0019s05860	Vitis_vinifera_GSVIVP00013965001	PHD
POPTR_0010s17290	Oryza_sativa_subsp._indica_OsIBCD028528	SET
POPTR_0016s07650	Populus_trichocarpa_572482	NAC
POPTR_0002s01220	Selaginella_moellendorffii_442874	HRT
POPTR_0006s07240	Populus_trichocarpa_761370	zf-HD
POPTR_0010s04720	Populus_trichocarpa_652033	ARF
POPTR_0002s13350	Zea_mays_GRMZM2G027697_P01	MYB
POPTR_0004s04360	Oryza_sativa_subsp._indica_OsIBCD012106	MYB-related
POPTR_0009s02080	Populus_trichocarpa_581771	mTERF
POPTR_0005s20930	Oryza_sativa_subsp._japonica_LOC_Os03g04900.1	MYB
POPTR_0004s23430	Oryza_sativa_subsp._indica_OsIBCD001007	C3H
POPTR_0009s15540	Populus_trichocarpa_572482	NAC
POPTR_0001s25230	Oryza_sativa_subsp._japonica_LOC_Os04g52810.1	NAC
POPTR_0009s16930	Zea_mays_GRMZM2G021992_P01	AP2-EREBP
POPTR_0013s05880	Chlamydomonas_reinhardtii_413021	TRAF
POPTR_0003s20170	Arabidopsis_lyrata_870598	GNAT

## Sheet: down
down	pln	family
POPTR_0001s00240	Populus_trichocarpa_744044	C2C2-YABBY
POPTR_0001s02140	Populus_trichocarpa_813327	HSF
POPTR_0001s02450	Populus_trichocarpa_676550	bHLH
POPTR_0001s02530	Populus_trichocarpa_590004	C2H2
POPTR_0001s02990	Populus_trichocarpa_676503	MYB-related
POPTR_0001s03570	Populus_trichocarpa_787377	GNAT
POPTR_0001s03620	Populus_trichocarpa_828718	WRKY
POPTR_0001s04190	Populus_trichocarpa_177832	AP2-EREBP
POPTR_0001s05360	Populus_trichocarpa_547903	EIL
POPTR_0001s05760	Populus_trichocarpa_675178	C3H
POPTR_0001s06580	Populus_trichocarpa_178438	Trihelix
POPTR_0001s07830	Populus_trichocarpa_267108	MYB
POPTR_0001s08590	Populus_trichocarpa_548532	TCP
POPTR_0001s08720	Populus_trichocarpa_548519	AP2-EREBP
POPTR_0001s08740	Populus_trichocarpa_548517	AP2-EREBP
POPTR_0001s08850	Populus_trichocarpa_554318	GRAS
POPTR_0001s08990	Populus_trichocarpa_548499	HSF
POPTR_0001s09450	Populus_trichocarpa_180347	bHLH
POPTR_0001s10300	Populus_trichocarpa_757599	AP2-EREBP
POPTR_0001s10490	Populus_trichocarpa_797318	WRKY
POPTR_0001s10540	Populus_trichocarpa_751217	AP2-EREBP
POPTR_0001s10970	Populus_trichocarpa_751173	RWP-RK
POPTR_0001s11130	Populus_trichocarpa_797285	C2C2-Dof
POPTR_0001s11400	Populus_trichocarpa_751129	bHLH
POPTR_0001s11480	Populus_trichocarpa_751122	GRF
POPTR_0001s11770	Populus_trichocarpa_179649	AP2-EREBP
POPTR_0001s11780	Populus_trichocarpa_548217	AP2-EREBP
POPTR_0001s14130	Populus_trichocarpa_814881	C2C2-GATA
POPTR_0001s14390	Populus_trichocarpa_547972	Orphans
POPTR_0001s14720	Populus_trichocarpa_797143	AP2-EREBP
POPTR_0001s15070	Populus_trichocarpa_676458	Trihelix
POPTR_0001s15390	Populus_trichocarpa_286208	AP2-EREBP
POPTR_0001s15400	Populus_trichocarpa_747254	AP2-EREBP
POPTR_0001s17350	Populus_trichocarpa_751483	CPP
POPTR_0001s17770	Populus_trichocarpa_709610	AUX/IAA
POPTR_0001s18470	Populus_trichocarpa_797543	HB
POPTR_0001s18550	Populus_trichocarpa_751807	CPP
POPTR_0001s18800	Populus_trichocarpa_171731	AP2-EREBP
POPTR_0001s18900	Populus_trichocarpa_171756	C2C2-GATA
POPTR_0001s21580	Populus_trichocarpa_751667	WRKY
POPTR_0001s22220	Populus_trichocarpa_751926	MADS
POPTR_0001s22660	Populus_trichocarpa_705907	MYB
POPTR_0001s22790	Populus_trichocarpa_549022	bZIP
POPTR_0001s24250	Populus_trichocarpa_706232	C2H2
POPTR_0001s24860	Populus_trichocarpa_203702	GRAS
POPTR_0001s24880	Populus_trichocarpa_172620	GRAS
POPTR_0001s24890	Populus_trichocarpa_172616	GRAS
POPTR_0001s25700	Populus_trichocarpa_641083	C2H2
POPTR_0001s26560	Populus_trichocarpa_752246	C3H
POPTR_0001s28040	Populus_trichocarpa_641429	HSF
POPTR_0001s28290	Populus_trichocarpa_202615	SRS
POPTR_0001s28720	Populus_trichocarpa_767807	GRAS
POPTR_0001s29400	Populus_trichocarpa_175654	bHLH
POPTR_0001s30260	Populus_trichocarpa_175486	C2H2
POPTR_0001s30460	Populus_trichocarpa_813615	SWI/SNF-BAF60b
POPTR_0001s30750	Populus_trichocarpa_642041	MYB
POPTR_0001s32200	Populus_trichocarpa_174891	G2-like
POPTR_0001s33080	Populus_trichocarpa_752788	C2C2-CO-like
POPTR_0001s35490	Populus_trichocarpa_174018	NAC
POPTR_0001s36900	Populus_trichocarpa_753199	ARF
POPTR_0001s38100	Populus_trichocarpa_815791	CCAAT
POPTR_0001s38320	Populus_trichocarpa_176347	bZIP
POPTR_0001s38480	Populus_trichocarpa_642377	TCP
POPTR_0001s39520	Populus_trichocarpa_805972	BES1
POPTR_0001s40330	Populus_trichocarpa_828245	PHD
POPTR_0001s40760	Populus_trichocarpa_579432	ABI3VP1
POPTR_0001s43950	Populus_trichocarpa_569039	bHLH
POPTR_0001s44090	Populus_trichocarpa_730290	GRAS
POPTR_0001s44140	Populus_trichocarpa_571462	CCAAT
POPTR_0001s44230	Populus_trichocarpa_823774	bHLH
POPTR_0001s45870	Populus_trichocarpa_177109	Trihelix
POPTR_0001s46490	Populus_trichocarpa_177280	WRKY
POPTR_0001s47720	Populus_trichocarpa_177714	GRAS
POPTR_0010s02710	Populus_trichocarpa_833398	SBP
POPTR_0010s06290	Populus_trichocarpa_230318	ARR-B
POPTR_0010s08510	Populus_trichocarpa_566121	Orphans
POPTR_0010s08520	Populus_trichocarpa_769200	C2H2
POPTR_0010s08570	Populus_trichocarpa_566125	FHA
POPTR_0010s09570	Populus_trichocarpa_726530	GNAT
POPTR_0010s09810	Populus_trichocarpa_231190	PHD
POPTR_0010s10340	Populus_trichocarpa_822005	HB
POPTR_0010s12150	Populus_trichocarpa_769523	HB
POPTR_0010s12300	Populus_trichocarpa_566499	HB
POPTR_0010s12420	Populus_trichocarpa_566512	MYB
POPTR_0010s13540	Populus_trichocarpa_769656	AP2-EREBP
POPTR_0010s13930	Populus_trichocarpa_566667	AP2-EREBP
POPTR_0010s15360	Populus_trichocarpa_769815	GRAS
POPTR_0010s15370	Populus_trichocarpa_566817	GRAS
POPTR_0010s15750	Populus_trichocarpa_822219	WRKY
POPTR_0010s15970	Populus_trichocarpa_803466	MYB
POPTR_0010s16710	Populus_trichocarpa_566941	C2H2
POPTR_0010s17450	Populus_trichocarpa_567029	MADS
POPTR_0010s17510	Populus_trichocarpa_567034	G2-like
POPTR_0010s18130	Populus_trichocarpa_765696	G2-like
POPTR_0010s18460	Populus_trichocarpa_659394	LOB
POPTR_0010s18860	Populus_trichocarpa_770139	MADS
POPTR_0010s19100	Populus_trichocarpa_567214	AP2-EREBP
POPTR_0010s19180	Populus_trichocarpa_822368	LOB
POPTR_0010s20100	Populus_trichocarpa_814181	LIM
POPTR_0010s20480	Populus_trichocarpa_659606	HB
POPTR_0010s21570	Populus_trichocarpa_822496	bHLH
POPTR_0010s22470	Populus_trichocarpa_822538	LOB
POPTR_0010s22970	Populus_trichocarpa_822564	GNAT
POPTR_0010s23000	Populus_trichocarpa_833860	ARF
POPTR_0010s23610	Populus_trichocarpa_770597	C2H2
POPTR_0010s24710	Populus_trichocarpa_228694	MYB
POPTR_0010s25830	Populus_trichocarpa_567790	Orphans
POPTR_0011s00680	Populus_trichocarpa_727529	G2-like
POPTR_0011s01570	Populus_trichocarpa_727486	PHD
POPTR_0011s02260	Populus_trichocarpa_822828	Tify
POPTR_0011s05320	Populus_trichocarpa_827839	bHLH
POPTR_0011s05570	Populus_trichocarpa_837055	AP2-EREBP
POPTR_0011s05740	Populus_trichocarpa_580954	NAC
POPTR_0011s05810	Populus_trichocarpa_786899	ARF
POPTR_0011s06010	Populus_trichocarpa_674314	AP2-EREBP
POPTR_0011s06020	Populus_trichocarpa_276855	AP2-EREBP
POPTR_0011s06990	Populus_trichocarpa_822926	WRKY
POPTR_0011s10810	Populus_trichocarpa_805972	BES1
POPTR_0011s12810	Populus_trichocarpa_568988	Orphans
POPTR_0011s13320	Populus_trichocarpa_569039	bHLH
POPTR_0011s13460	Populus_trichocarpa_569054	GRAS
POPTR_0011s15840	Populus_trichocarpa_233020	Jumonji
POPTR_0011s16050	Populus_trichocarpa_806176	WRKY
POPTR_0011s17230	Populus_trichocarpa_744845	WRKY
POPTR_0117s00220	Populus_trichocarpa_583893	NAC
POPTR_0012s01380	Populus_trichocarpa_772348	WRKY
POPTR_0012s01430	Populus_trichocarpa_591382	Sigma70-like
POPTR_0012s02010	Populus_trichocarpa_569532	ABI3VP1
POPTR_0012s02100	Populus_trichocarpa_569539	ABI3VP1
POPTR_0012s02950	Populus_trichocarpa_772495	GRF
POPTR_0012s03530	Populus_trichocarpa_569412	MYB-related
POPTR_0012s03550	Populus_trichocarpa_834200	HB
POPTR_0012s03650	Populus_trichocarpa_569401	MYB
POPTR_0012s03730	Populus_trichocarpa_569394	C2H2
POPTR_0012s03900	Populus_trichocarpa_661354	G2-like
POPTR_0012s05210	Populus_trichocarpa_661736	bHLH
POPTR_0012s06430	Populus_trichocarpa_276697	GRAS
POPTR_0012s07450	Populus_trichocarpa_772945	MYB
POPTR_0012s07700	Populus_trichocarpa_570039	E2F-DP
POPTR_0012s08540	Populus_trichocarpa_423258	LOB
POPTR_0012s10050	Populus_trichocarpa_733631	CCAAT
POPTR_0012s10260	Populus_trichocarpa_570289	SBP
POPTR_0012s10290	Populus_trichocarpa_662175	WRKY
POPTR_0012s10790	Populus_trichocarpa_834367	ARF
POPTR_0012s12760	Populus_trichocarpa_728939	C3H
POPTR_0012s13390	Populus_trichocarpa_591580	HB
POPTR_0012s13870	Populus_trichocarpa_773425	AP2-EREBP
POPTR_0012s13880	Populus_trichocarpa_570520	AP2-EREBP
POPTR_0012s14660	Populus_trichocarpa_773505	NAC
POPTR_0013s00290	Populus_trichocarpa_581592	MYB
POPTR_0013s00750	Populus_trichocarpa_570689	SNF2
POPTR_0013s02990	Populus_trichocarpa_729700	CCAAT
POPTR_0013s03860	Populus_trichocarpa_823671	AUX/IAA
POPTR_0013s03990	Populus_trichocarpa_571055	WRKY
POPTR_0013s04370	Populus_trichocarpa_241426	Jumonji
POPTR_0013s05300	Populus_trichocarpa_241716	MYB
POPTR_0013s05670	Populus_trichocarpa_571228	G2-like
POPTR_0013s08150	Populus_trichocarpa_424492	TRAF
POPTR_0013s09280	Populus_trichocarpa_242940	NAC
POPTR_0013s09470	Populus_trichocarpa_571679	WRKY
POPTR_0013s10700	Populus_trichocarpa_583893	NAC
POPTR_0013s11740	Populus_trichocarpa_592235	NAC
POPTR_0013s11930	Populus_trichocarpa_781695	GRAS
POPTR_0013s13340	Populus_trichocarpa_785226	bHLH
POPTR_0013s14170	Populus_trichocarpa_834656	ULT
POPTR_0013s14960	Populus_trichocarpa_663578	WRKY
POPTR_0013s15120	Populus_trichocarpa_571884	OFP
POPTR_0013s15220	Populus_trichocarpa_571894	LOB
POPTR_0013s15280	Populus_trichocarpa_239991	bZIP
POPTR_0014s00450	Populus_trichocarpa_588876	WRKY
POPTR_0014s00710	Populus_trichocarpa_588876	WRKY
POPTR_0014s00760	Populus_trichocarpa_588876	WRKY
POPTR_0014s01390	Populus_trichocarpa_572012	bZIP
POPTR_0014s01450	Populus_trichocarpa_243812	BSD
POPTR_0014s01760	Populus_trichocarpa_730802	C2H2
POPTR_0014s02260	Populus_trichocarpa_592009	MYB
POPTR_0014s02420	Populus_trichocarpa_710033	WRKY
POPTR_0014s02540	Populus_trichocarpa_836454	HB
POPTR_0014s02590	Populus_trichocarpa_591980	bHLH
POPTR_0014s02700	Populus_trichocarpa_287051	HSF
POPTR_0014s02720	Populus_trichocarpa_591967	bHLH
POPTR_0014s03620	Populus_trichocarpa_286795	ABI3VP1
POPTR_0014s03650	Populus_trichocarpa_286787	G2-like
POPTR_0014s04890	Populus_trichocarpa_591760	WRKY
POPTR_0014s04910	Populus_trichocarpa_286483	SNF2
POPTR_0014s05940	Populus_trichocarpa_592659	GRAS
POPTR_0014s06150	Populus_trichocarpa_243934	C2H2
POPTR_0014s06160	Populus_trichocarpa_774203	C2H2
POPTR_0014s06600	Populus_trichocarpa_572115	LOB
POPTR_0014s07130	Populus_trichocarpa_774292	HB
POPTR_0014s07200	Populus_trichocarpa_823931	NAC
POPTR_0014s07220	Populus_trichocarpa_823931	NAC
POPTR_0014s07960	Populus_trichocarpa_755290	bHLH
POPTR_0014s09190	Populus_trichocarpa_834779	WRKY
POPTR_0014s09520	Populus_trichocarpa_755405	bHLH
POPTR_0014s09630	Populus_trichocarpa_774521	MYB
POPTR_0014s09640	Populus_trichocarpa_664142	C2C2-Dof
POPTR_0014s09950	Populus_trichocarpa_552325	bHLH
POPTR_0014s10060	Populus_trichocarpa_245162	NAC
POPTR_0014s10260	Populus_trichocarpa_731468	MYB-related
POPTR_0014s10320	Populus_trichocarpa_572482	NAC
POPTR_0014s10370	Populus_trichocarpa_572484	NAC
POPTR_0014s10700	Populus_trichocarpa_824091	bHLH
POPTR_0014s11090	Populus_trichocarpa_245453	DBP
POPTR_0014s11590	Populus_trichocarpa_245573	bZIP
POPTR_0014s13780	Populus_trichocarpa_246210	HSF
POPTR_0014s14650	Populus_trichocarpa_572918	bHLH
POPTR_0014s15540	Populus_trichocarpa_573000	PHD
POPTR_0014s15550	Populus_trichocarpa_573000	PHD
POPTR_0014s15770	Populus_trichocarpa_732336	C3H
POPTR_0014s16580	Populus_trichocarpa_247052	CCAAT
POPTR_0015s01820	Populus_trichocarpa_574773	ABI3VP1
POPTR_0015s04880	Populus_trichocarpa_666332	Tify
POPTR_0015s05050	Populus_trichocarpa_784120	HB
POPTR_0015s05130	Populus_trichocarpa_265842	MYB
POPTR_0015s05180	Populus_trichocarpa_569394	C2H2
POPTR_0015s05190	Populus_trichocarpa_265819	BBR/BPC
POPTR_0015s05220	Populus_trichocarpa_265810	zf-HD
POPTR_0015s05340	Populus_trichocarpa_827763	G2-like
POPTR_0015s05430	Populus_trichocarpa_784079	MYB-related
POPTR_0015s06470	Populus_trichocarpa_596463	AP2-EREBP
POPTR_0015s06480	Populus_trichocarpa_836808	C2C2-CO-like
POPTR_0015s06980	Populus_trichocarpa_680833	TCP
POPTR_0015s07530	Populus_trichocarpa_581356	WRKY
POPTR_0015s07780	Populus_trichocarpa_666365	LOB
POPTR_0015s08580	Populus_trichocarpa_575141	bHLH
POPTR_0015s10940	Populus_trichocarpa_733631	CCAAT
POPTR_0015s11100	Populus_trichocarpa_733659	SBP
POPTR_0015s11650	Populus_trichocarpa_823435	bHLH
POPTR_0015s12910	Populus_trichocarpa_253984	C2H2
POPTR_0015s14050	Populus_trichocarpa_575731	bHLH
POPTR_0015s14770	Populus_trichocarpa_253429	NAC
POPTR_0015s15800	Populus_trichocarpa_253241	TRAF
POPTR_0016s02030	Populus_trichocarpa_776876	GRAS
POPTR_0016s02650	Populus_trichocarpa_792756	GRAS
POPTR_0016s02670	Populus_trichocarpa_576075	GRAS
POPTR_0016s02700	Populus_trichocarpa_576076	GRAS
POPTR_0016s03220	Populus_trichocarpa_255215	bZIP
POPTR_0016s03350	Populus_trichocarpa_255263	SNF2
POPTR_0016s03460	Populus_trichocarpa_808364	bHLH
POPTR_0016s04010	Populus_trichocarpa_576209	TRAF
POPTR_0016s04220	Populus_trichocarpa_576230	RWP-RK
POPTR_0016s04830	Populus_trichocarpa_825087	G2-like
POPTR_0016s05310	Populus_trichocarpa_777162	C2H2
POPTR_0016s05680	Populus_trichocarpa_576364	HSF
POPTR_0016s05850	Populus_trichocarpa_825121	Orphans
POPTR_0016s05910	Populus_trichocarpa_777217	FAR1
POPTR_0016s06270	Populus_trichocarpa_814436	MED7
POPTR_0016s06860	Populus_trichocarpa_576480	CCAAT
POPTR_0016s08440	Populus_trichocarpa_281810	WRKY
POPTR_0016s08890	Populus_trichocarpa_576667	S1Fa-like
POPTR_0016s11980	Populus_trichocarpa_735744	MYB-related
POPTR_0016s12640	Populus_trichocarpa_257800	MADS
POPTR_0016s14170	Populus_trichocarpa_778025	OFP
POPTR_0016s14490	Populus_trichocarpa_825419	WRKY
POPTR_0016s15060	Populus_trichocarpa_734437	GRAS
POPTR_0017s01730	Populus_trichocarpa_289258	GRAS
POPTR_0017s02850	Populus_trichocarpa_552946	MYB
POPTR_0017s02990	Populus_trichocarpa_710397	MYB
POPTR_0017s04540	Populus_trichocarpa_836655	AP2-EREBP
POPTR_0017s04800	Populus_trichocarpa_827160	NAC
POPTR_0017s04840	Populus_trichocarpa_594620	C2H2
POPTR_0017s05450	Populus_trichocarpa_292788	GRAS
POPTR_0017s05610	Populus_trichocarpa_292756	bZIP
POPTR_0017s05820	Populus_trichocarpa_782242	FAR1
POPTR_0017s06670	Populus_trichocarpa_594447	Orphans
POPTR_0017s08160	Populus_trichocarpa_258469	bHLH
POPTR_0017s08190	Populus_trichocarpa_258483	G2-like
POPTR_0017s11570	Populus_trichocarpa_778465	WRKY
POPTR_0017s11800	Populus_trichocarpa_259053	HB
POPTR_0017s11880	Populus_trichocarpa_259077	MYB
POPTR_0017s12230	Populus_trichocarpa_259196	MYB
POPTR_0017s12740	Populus_trichocarpa_577730	C2H2
POPTR_0017s13050	Populus_trichocarpa_778619	TCP
POPTR_0017s13730	Populus_trichocarpa_583893	NAC
POPTR_0017s13745	Populus_trichocarpa_583893	NAC
POPTR_0017s14410	Populus_trichocarpa_266027	C2C2-CO-like
POPTR_0017s14600	Populus_trichocarpa_583893	NAC
POPTR_0018s01230	Populus_trichocarpa_260903	DBP
POPTR_0018s01680	Populus_trichocarpa_261058	AP2-EREBP
POPTR_0018s02210	Populus_trichocarpa_825765	HB
POPTR_0018s02280	Populus_trichocarpa_561963	AP2-EREBP
POPTR_0018s02320	Populus_trichocarpa_261273	C2H2
POPTR_0018s02470	Populus_trichocarpa_669155	WRKY
POPTR_0018s02480	Populus_trichocarpa_779120	WRKY
POPTR_0018s02550	Populus_trichocarpa_779126	WRKY
POPTR_0018s03320	Populus_trichocarpa_578360	Orphans
POPTR_0018s05770	Populus_trichocarpa_261844	HSF
POPTR_0018s06410	Populus_trichocarpa_578397	G2-like
POPTR_0018s06790	Populus_trichocarpa_271100	NAC
POPTR_0018s08110	Populus_trichocarpa_778882	HB
POPTR_0018s08320	Populus_trichocarpa_260553	AP2-EREBP
POPTR_0018s10510	Populus_trichocarpa_737847	C2C2-CO-like
POPTR_0018s11800	Populus_trichocarpa_669610	bHLH
POPTR_0018s11960	Populus_trichocarpa_262782	ARR-B
POPTR_0018s12300	Populus_trichocarpa_779634	DBP
POPTR_0018s12380	Populus_trichocarpa_779642	PLATZ
POPTR_0018s14830	Populus_trichocarpa_584524	G2-like
POPTR_1833s00200	Populus_trichocarpa_706232	C2H2
POPTR_0019s01000	Populus_trichocarpa_247688	DDT
POPTR_0019s03790	Populus_trichocarpa_573738	zf-HD
POPTR_0019s04820	Populus_trichocarpa_248591	G2-like
POPTR_0019s04860	Populus_trichocarpa_573903	C2C2-GATA
POPTR_0019s05170	Populus_trichocarpa_809543	AP2-EREBP
POPTR_0019s07790	Populus_trichocarpa_738385	PLATZ
POPTR_0019s10220	Populus_trichocarpa_249411	AP2-EREBP
POPTR_0019s10420	Populus_trichocarpa_249447	AP2-EREBP
POPTR_0019s10430	Populus_trichocarpa_574198	AP2-EREBP
POPTR_0019s11520	Populus_trichocarpa_780645	C2H2
POPTR_0019s11540	Populus_trichocarpa_249752	GRAS
POPTR_0019s11770	Populus_trichocarpa_590678	SET
POPTR_0019s14460	Populus_trichocarpa_665964	WRKY
POPTR_0019s14900	Populus_trichocarpa_574492	OFP
POPTR_0002s00980	Populus_trichocarpa_815956	HB
POPTR_0002s01000	Populus_trichocarpa_642803	HMG
POPTR_0002s03090	Populus_trichocarpa_643046	AP2-EREBP
POPTR_0002s03230	Populus_trichocarpa_754104	HB
POPTR_0002s03240	Populus_trichocarpa_754105	HB
POPTR_0002s03330	Populus_trichocarpa_710131	bZIP
POPTR_0002s03640	Populus_trichocarpa_551008	MYB-related
POPTR_0002s03960	Populus_trichocarpa_816086	MYB
POPTR_0002s04010	Populus_trichocarpa_816091	AP2-EREBP
POPTR_0002s04020	Populus_trichocarpa_411265	AP2-EREBP
POPTR_0002s04250	Populus_trichocarpa_551066	C2H2
POPTR_0002s04660	Populus_trichocarpa_551106	bZIP
POPTR_0002s04900	Populus_trichocarpa_410842	HSF
POPTR_0002s05360	Populus_trichocarpa_710754	TRAF
POPTR_0002s05740	Populus_trichocarpa_711056	TRAF
POPTR_0002s05750	Populus_trichocarpa_711056	TRAF
POPTR_0002s05820	Populus_trichocarpa_754356	NAC
POPTR_0002s06000	Populus_trichocarpa_816178	WRKY
POPTR_0002s06210	Populus_trichocarpa_551262	NAC
POPTR_0002s08150	Populus_trichocarpa_643591	NAC
POPTR_0002s08610	Populus_trichocarpa_643641	AP2-EREBP
POPTR_0002s08660	Populus_trichocarpa_754607	GRAS
POPTR_0002s08740	Populus_trichocarpa_754616	CSD
POPTR_0002s09050	Populus_trichocarpa_412326	ABI3VP1
POPTR_0002s09130	Populus_trichocarpa_830210	bZIP
POPTR_0002s09480	Populus_trichocarpa_798748	AP2-EREBP
POPTR_0002s09790	Populus_trichocarpa_754724	C2H2
POPTR_0002s10080	Populus_trichocarpa_830237	HB
POPTR_0002s10230	Populus_trichocarpa_410027	bHLH
POPTR_0002s10540	Populus_trichocarpa_816389	bHLH
POPTR_0002s10880	Populus_trichocarpa_830259	AUX/IAA
POPTR_0002s10910	Populus_trichocarpa_816406	bHLH
POPTR_0002s11410	Populus_trichocarpa_816434	HB
POPTR_0002s11880	Populus_trichocarpa_816446	LIM
POPTR_0002s12010	Populus_trichocarpa_411238	C2H2
POPTR_0002s12410	Populus_trichocarpa_644073	MYB
POPTR_0002s12480	Populus_trichocarpa_710033	WRKY
POPTR_0002s12640	Populus_trichocarpa_412394	HSF
POPTR_0002s12710	Populus_trichocarpa_551849	bZIP
POPTR_0002s13130	Populus_trichocarpa_755009	ABI3VP1
POPTR_0002s13720	Populus_trichocarpa_830322	HB
POPTR_0002s14460	Populus_trichocarpa_755135	C2H2
POPTR_0002s15000	Populus_trichocarpa_409907	LOB
POPTR_0002s15530	Populus_trichocarpa_552117	NAC
POPTR_0002s15550	Populus_trichocarpa_816575	NAC
POPTR_0002s16070	Populus_trichocarpa_711150	BES1
POPTR_0002s16080	Populus_trichocarpa_755290	bHLH
POPTR_0002s16250	Populus_trichocarpa_644482	MYB-related
POPTR_0002s16320	Populus_trichocarpa_755313	Orphans
POPTR_0002s17010	Populus_trichocarpa_816628	WRKY
POPTR_0002s17490	Populus_trichocarpa_664142	C2C2-Dof
POPTR_0002s17750	Populus_trichocarpa_552325	bHLH
POPTR_0002s17950	Populus_trichocarpa_755466	NAC
POPTR_0002s18050	Populus_trichocarpa_755476	Pseudo ARR-B
POPTR_0002s18100	Populus_trichocarpa_409442	bHLH
POPTR_0002s18190	Populus_trichocarpa_731468	MYB-related
POPTR_0002s18260	Populus_trichocarpa_409425	ABI3VP1
POPTR_0002s18770	Populus_trichocarpa_552620	WRKY
POPTR_0002s18970	Populus_trichocarpa_409154	SBP
POPTR_0002s19720	Populus_trichocarpa_816720	bZIP
POPTR_0002s21330	Populus_trichocarpa_552777	WRKY
POPTR_0002s21790	Populus_trichocarpa_552730	C3H
POPTR_0002s22640	Populus_trichocarpa_409151	C2C2-CO-like
POPTR_0002s25830	Populus_trichocarpa_710452	AUX/IAA
POPTR_0002s26160	Populus_trichocarpa_553339	MYB-related
POPTR_0021s00280	Populus_trichocarpa_233382	WRKY
POPTR_0025s00650	Populus_trichocarpa_578878	C2H2
POPTR_0025s00660	Populus_trichocarpa_779696	C2H2
POPTR_0003s01130	Populus_trichocarpa_588876	WRKY
POPTR_0003s02010	Populus_trichocarpa_588876	WRKY
POPTR_0003s04980	Populus_trichocarpa_711734	AUX/IAA
POPTR_0003s05100	Populus_trichocarpa_817110	HB
POPTR_0003s05470	Populus_trichocarpa_553703	Trihelix
POPTR_0003s05560	Populus_trichocarpa_830678	AUX/IAA
POPTR_0003s06330	Populus_trichocarpa_751450	AP2-EREBP
POPTR_0003s06670	Populus_trichocarpa_817040	Tify
POPTR_0003s06730	Populus_trichocarpa_756947	C3H
POPTR_0003s07200	Populus_trichocarpa_646081	bHLH
POPTR_0003s07490	Populus_trichocarpa_757026	C2H2
POPTR_0003s07700	Populus_trichocarpa_413969	AP2-EREBP
POPTR_0003s07910	Populus_trichocarpa_413786	AP2-EREBP
POPTR_0003s08210	Populus_trichocarpa_264764	Trihelix
POPTR_0003s09000	Populus_trichocarpa_783705	C2H2
POPTR_0003s09090	Populus_trichocarpa_836925	bHLH
POPTR_0003s09470	Populus_trichocarpa_415411	HB
POPTR_0003s09480	Populus_trichocarpa_414287	Jumonji
POPTR_0003s09490	Populus_trichocarpa_554056	G2-like
POPTR_0003s11020	Populus_trichocarpa_414957	GRAS
POPTR_0003s11230	Populus_trichocarpa_646464	C2C2-YABBY
POPTR_0003s11250	Populus_trichocarpa_413761	NAC
POPTR_0003s11360	Populus_trichocarpa_413758	MYB
POPTR_0003s12240	Populus_trichocarpa_554318	GRAS
POPTR_0003s12810	Populus_trichocarpa_817360	bHLH
POPTR_0003s13050	Populus_trichocarpa_757541	Orphans
POPTR_0003s13510	Populus_trichocarpa_554445	TRAF
POPTR_0003s13840	Populus_trichocarpa_415314	WRKY
POPTR_0003s14430	Populus_trichocarpa_554534	MYB
POPTR_0003s14450	Populus_trichocarpa_712091	C2C2-Dof
POPTR_0003s14710	Populus_trichocarpa_554564	bHLH
POPTR_0003s15040	Populus_trichocarpa_588763	AP2-EREBP
POPTR_0003s16150	Populus_trichocarpa_548101	Trihelix
POPTR_0003s16440	Populus_trichocarpa_413448	Orphans
POPTR_0003s16910	Populus_trichocarpa_554769	CAMTA
POPTR_0003s17135	Populus_trichocarpa_554792	Orphans
POPTR_0003s17830	Populus_trichocarpa_800158	AP2-EREBP
POPTR_0003s18060	Populus_trichocarpa_830963	WRKY
POPTR_0003s19470	Populus_trichocarpa_413413	Trihelix
POPTR_0003s19550	Populus_trichocarpa_647319	SRS
POPTR_0003s20400	Populus_trichocarpa_413115	C2H2
POPTR_0003s21090	Populus_trichocarpa_758297	AP2-EREBP
POPTR_0003s21840	Populus_trichocarpa_758364	MYB-related
POPTR_0035s00210	Populus_trichocarpa_583893	NAC
POPTR_0035s00230	Populus_trichocarpa_583893	NAC
POPTR_0035s00335	Populus_trichocarpa_583893	NAC
POPTR_0035s00341	Populus_trichocarpa_583893	NAC
POPTR_0035s00380	Populus_trichocarpa_583893	NAC
POPTR_0369s00210	Populus_trichocarpa_827348	CCAAT
POPTR_0004s00890	Populus_trichocarpa_274535	WRKY
POPTR_0004s03100	Populus_trichocarpa_831062	CCAAT
POPTR_0004s03820	Populus_trichocarpa_647737	NAC
POPTR_0004s03900	Populus_trichocarpa_647744	C2C2-Dof
POPTR_0004s04260	Populus_trichocarpa_758907	HSF
POPTR_0004s04700	Populus_trichocarpa_555768	AP2-EREBP
POPTR_0004s04720	Populus_trichocarpa_817844	AP2-EREBP
POPTR_0004s05100	Populus_trichocarpa_197824	AP2-EREBP
POPTR_0004s05580	Populus_trichocarpa_197655	C2C2-Dof
POPTR_0004s06070	Populus_trichocarpa_555630	OFP
POPTR_0004s06100	Populus_trichocarpa_555627	BES1
POPTR_0004s06440	Populus_trichocarpa_197397	TCP
POPTR_0004s07700	Populus_trichocarpa_714252	GRAS
POPTR_0004s08070	Populus_trichocarpa_556019	G2-like
POPTR_0004s08240	Populus_trichocarpa_555999	C2H2
POPTR_0004s09000	Populus_trichocarpa_759027	GeBP
POPTR_0004s09850	Populus_trichocarpa_758944	bHLH
POPTR_0004s11730	Populus_trichocarpa_759585	C2H2
POPTR_0004s13590	Populus_trichocarpa_759391	MADS
POPTR_0004s14270	Populus_trichocarpa_199478	zf-HD
POPTR_0004s14790	Populus_trichocarpa_267872	bZIP
POPTR_0004s16560	Populus_trichocarpa_818112	bZIP
POPTR_0004s16770	Populus_trichocarpa_759724	SRS
POPTR_0004s17080	Populus_trichocarpa_556549	bZIP
POPTR_0004s18490	Populus_trichocarpa_196203	SET
POPTR_0004s18860	Populus_trichocarpa_713423	NAC
POPTR_0004s19460	Populus_trichocarpa_196418	C2H2
POPTR_0004s20030	Populus_trichocarpa_741667	C3H
POPTR_0004s21850	Populus_trichocarpa_595033	GRAS
POPTR_0004s22960	Populus_trichocarpa_828474	ABI3VP1
POPTR_0004s22980	Populus_trichocarpa_584482	ABI3VP1
POPTR_0004s23080	Populus_trichocarpa_783149	TCP
POPTR_0043s00200	Populus_trichocarpa_583893	NAC
POPTR_0043s00240	Populus_trichocarpa_583893	NAC
POPTR_0043s00306	Populus_trichocarpa_583893	NAC
POPTR_0005s02730	Populus_trichocarpa_671662	C2H2
POPTR_0005s04260	Populus_trichocarpa_827348	CCAAT
POPTR_0005s05270	Populus_trichocarpa_595447	CPP
POPTR_0005s05330	Populus_trichocarpa_810482	Trihelix
POPTR_0005s05550	Populus_trichocarpa_595419	AUX/IAA
POPTR_0005s05700	Populus_trichocarpa_827299	WRKY
POPTR_0005s07060	Populus_trichocarpa_558471	NAC
POPTR_0005s07290	Populus_trichocarpa_715838	HB
POPTR_0005s07650	Populus_trichocarpa_558529	GeBP
POPTR_0005s08460	Populus_trichocarpa_207634	Jumonji
POPTR_0005s08510	Populus_trichocarpa_207661	CCAAT
POPTR_0005s08860	Populus_trichocarpa_716013	WRKY
POPTR_0005s09770	Populus_trichocarpa_558718	CCAAT
POPTR_0005s09790	Populus_trichocarpa_208019	GRAS
POPTR_0005s09930	Populus_trichocarpa_208067	MYB
POPTR_0005s10080	Populus_trichocarpa_760326	NAC
POPTR_0005s10550	Populus_trichocarpa_208278	DBP
POPTR_0005s11680	Populus_trichocarpa_827060	HB
POPTR_0005s11900	Populus_trichocarpa_741179	Orphans
POPTR_0005s11960	Populus_trichocarpa_593881	C2C2-GATA
POPTR_0005s12000	Populus_trichocarpa_827076	MADS
POPTR_0005s12020	Populus_trichocarpa_593887	SRS
POPTR_0005s12370	Populus_trichocarpa_593925	bHLH
POPTR_0005s12520	Populus_trichocarpa_813485	GRAS
POPTR_0005s12730	Populus_trichocarpa_424327	GRAS
POPTR_0005s12790	Populus_trichocarpa_827108	BES1
POPTR_0005s14150	Populus_trichocarpa_208472	LOB
POPTR_0005s15830	Populus_trichocarpa_651392	AP2-EREBP
POPTR_0005s15900	Populus_trichocarpa_754607	GRAS
POPTR_0005s16070	Populus_trichocarpa_410487	C2H2
POPTR_0005s16320	Populus_trichocarpa_818500	ARF
POPTR_0005s16690	Populus_trichocarpa_209562	AP2-EREBP
POPTR_0005s17160	Populus_trichocarpa_760780	C2H2
POPTR_0005s17390	Populus_trichocarpa_716449	HB
POPTR_0005s18160	Populus_trichocarpa_760467	FHA
POPTR_0005s18400	Populus_trichocarpa_208660	AP2-EREBP
POPTR_0005s18620	Populus_trichocarpa_208748	MYB
POPTR_0005s18920	Populus_trichocarpa_208878	GRAS
POPTR_0005s20240	Populus_trichocarpa_831513	NAC
POPTR_0005s20870	Populus_trichocarpa_559321	MYB
POPTR_0005s20890	Populus_trichocarpa_818564	GRAS
POPTR_0005s21690	Populus_trichocarpa_761071	AP2-EREBP
POPTR_0005s22180	Populus_trichocarpa_714847	NAC
POPTR_0005s22770	Populus_trichocarpa_205341	TRAF
POPTR_0005s23660	Populus_trichocarpa_559606	C2H2
POPTR_0005s24100	Populus_trichocarpa_715111	WRKY
POPTR_0005s24110	Populus_trichocarpa_559652	AP2-EREBP
POPTR_0005s24290	Populus_trichocarpa_761311	C2H2
POPTR_0005s24550	Populus_trichocarpa_761334	MYB
POPTR_0005s26800	Populus_trichocarpa_206566	ARID
POPTR_0005s27410	Populus_trichocarpa_206742	HB
POPTR_0005s27940	Populus_trichocarpa_560016	C3H
POPTR_0548s00200	Populus_trichocarpa_583893	NAC
POPTR_0006s02670	Populus_trichocarpa_560286	bZIP
POPTR_0006s03590	Populus_trichocarpa_416894	bHLH
POPTR_0006s04770	Populus_trichocarpa_717386	HSF
POPTR_0006s05600	Populus_trichocarpa_828347	bHLH
POPTR_0006s07170	Populus_trichocarpa_819104	WRKY
POPTR_0006s07490	Populus_trichocarpa_560663	Orphans
POPTR_0006s10240	Populus_trichocarpa_560923	Trihelix
POPTR_0006s10510	Populus_trichocarpa_762542	AP2-EREBP
POPTR_0006s10600	Populus_trichocarpa_802026	WRKY
POPTR_0006s10950	Populus_trichocarpa_653213	WRKY
POPTR_0006s11550	Populus_trichocarpa_826496	bZIP
POPTR_0006s11680	Populus_trichocarpa_282464	HSF
POPTR_0006s13510	Populus_trichocarpa_826388	C3H
POPTR_0006s13550	Populus_trichocarpa_281810	WRKY
POPTR_0006s13790	Populus_trichocarpa_589350	bHLH
POPTR_0006s14070	Populus_trichocarpa_589324	ARF
POPTR_0006s14090	Populus_trichocarpa_589322	AP2-EREBP
POPTR_0006s14160	Populus_trichocarpa_739192	Tify
POPTR_0006s15050	Populus_trichocarpa_416510	HSF
POPTR_0006s15310	Populus_trichocarpa_561062	bHLH
POPTR_0006s15480	Populus_trichocarpa_653302	MYB-related
POPTR_0006s16000	Populus_trichocarpa_561130	G2-like
POPTR_0006s20770	Populus_trichocarpa_561246	Orphans
POPTR_0006s22190	Populus_trichocarpa_653681	OFP
POPTR_0006s23390	Populus_trichocarpa_819435	Tify
POPTR_0006s23480	Populus_trichocarpa_802287	AP2-EREBP
POPTR_0006s23780	Populus_trichocarpa_561590	MYB-related
POPTR_0006s23800	Populus_trichocarpa_561592	Trihelix
POPTR_0006s23810	Populus_trichocarpa_717084	MYB
POPTR_0006s24050	Populus_trichocarpa_819471	WRKY
POPTR_0006s24330	Populus_trichocarpa_763234	HSF
POPTR_0006s24560	Populus_trichocarpa_653902	C2C2-GATA
POPTR_0006s25090	Populus_trichocarpa_819521	Sigma70-like
POPTR_0006s25390	Populus_trichocarpa_832118	HB
POPTR_0006s25500	Populus_trichocarpa_415757	AP2-EREBP
POPTR_0006s27460	Populus_trichocarpa_591180	MADS
POPTR_0006s27710	Populus_trichocarpa_561963	AP2-EREBP
POPTR_0006s27760	Populus_trichocarpa_415831	C2H2
POPTR_0006s27950	Populus_trichocarpa_561985	WRKY
POPTR_0006s27990	Populus_trichocarpa_417508	WRKY
POPTR_0007s01370	Populus_trichocarpa_763767	HB
POPTR_0007s02050	Populus_trichocarpa_763840	NAC
POPTR_0007s02510	Populus_trichocarpa_562293	MYB-related
POPTR_0007s02880	Populus_trichocarpa_216823	GRAS
POPTR_0007s04780	Populus_trichocarpa_654710	NAC
POPTR_0007s04810	Populus_trichocarpa_764087	ABI3VP1
POPTR_0007s04950	Populus_trichocarpa_217371	bHLH
POPTR_0007s05690	Populus_trichocarpa_217574	AP2-EREBP
POPTR_0007s06480	Populus_trichocarpa_217819	CCAAT
POPTR_0007s06930	Populus_trichocarpa_654913	WRKY
POPTR_0007s09470	Populus_trichocarpa_757162	DBP
POPTR_0007s09930	Populus_trichocarpa_711834	GNAT
POPTR_0007s10490	Populus_trichocarpa_218492	MYB
POPTR_0007s10670	Populus_trichocarpa_655096	WRKY
POPTR_0007s10780	Populus_trichocarpa_655117	AP2-EREBP
POPTR_0007s10830	Populus_trichocarpa_719252	SET
POPTR_0007s11030	Populus_trichocarpa_218690	HSF
POPTR_0007s11790	Populus_trichocarpa_563045	C2C2-Dof
POPTR_0007s12480	Populus_trichocarpa_219100	GRAS
POPTR_0007s12520	Populus_trichocarpa_796816	C2H2
POPTR_0007s12600	Populus_trichocarpa_764705	OFP
POPTR_0007s12930	Populus_trichocarpa_219245	C2C2-GATA
POPTR_0007s13610	Populus_trichocarpa_655389	SRS
POPTR_0007s13700	Populus_trichocarpa_655400	C2C2-GATA
POPTR_0007s13830	Populus_trichocarpa_820080	Orphans
POPTR_0007s14310	Populus_trichocarpa_719775	MADS
POPTR_0007s14630	Populus_trichocarpa_718027	MYB
POPTR_0008s01130	Populus_trichocarpa_803082	bZIP
POPTR_0008s01840	Populus_trichocarpa_765128	OFP
POPTR_0008s02580	Populus_trichocarpa_655813	Trihelix
POPTR_0008s03170	Populus_trichocarpa_420074	NAC
POPTR_0008s03880	Populus_trichocarpa_563735	C2C2-GATA
POPTR_0008s06940	Populus_trichocarpa_419958	C3H
POPTR_0008s07150	Populus_trichocarpa_656281	LOB
POPTR_0008s07360	Populus_trichocarpa_564082	AP2-EREBP
POPTR_0008s08130	Populus_trichocarpa_765696	G2-like
POPTR_0008s08560	Populus_trichocarpa_419466	zf-HD
POPTR_0008s08720	Populus_trichocarpa_567034	G2-like
POPTR_0008s08740	Populus_trichocarpa_803398	C2C2-Dof
POPTR_0008s08870	Populus_trichocarpa_421128	MYB
POPTR_0008s09360	Populus_trichocarpa_656500	WRKY
POPTR_0008s09410	Populus_trichocarpa_765816	C2H2
POPTR_0008s10010	Populus_trichocarpa_765876	DBP
POPTR_0008s11110	Populus_trichocarpa_564448	BSD
POPTR_0008s11260	Populus_trichocarpa_564461	bZIP
POPTR_0008s11490	Populus_trichocarpa_766018	bHLH
POPTR_0008s11550	Populus_trichocarpa_720167	NAC
POPTR_0008s11600	Populus_trichocarpa_419725	AP2-EREBP
POPTR_0008s11900	Populus_trichocarpa_656810	AP2-EREBP
POPTR_0008s12210	Populus_trichocarpa_564550	C2H2
POPTR_0008s12750	Populus_trichocarpa_766132	MYB
POPTR_0008s13290	Populus_trichocarpa_656962	Tify
POPTR_0008s13650	Populus_trichocarpa_564690	PHD
POPTR_0008s13720	Populus_trichocarpa_421496	Orphans
POPTR_0008s13730	Populus_trichocarpa_657009	C2H2
POPTR_0008s13980	Populus_trichocarpa_803658	C2H2
POPTR_0008s14770	Populus_trichocarpa_820741	HB
POPTR_0008s15450	Populus_trichocarpa_789218	GNAT
POPTR_0008s15460	Populus_trichocarpa_593410	GNAT
POPTR_0008s15740	Populus_trichocarpa_766391	HSF
POPTR_0008s16100	Populus_trichocarpa_564913	AUX/IAA
POPTR_0008s16110	Populus_trichocarpa_720961	AUX/IAA
POPTR_0008s16610	Populus_trichocarpa_804955	AP2-EREBP
POPTR_0008s16660	Populus_trichocarpa_719990	MYB
POPTR_0008s17220	Populus_trichocarpa_803776	AUX/IAA
POPTR_0008s18130	Populus_trichocarpa_419184	ARR-B
POPTR_0008s19900	Populus_trichocarpa_565244	HB
POPTR_0008s20720	Populus_trichocarpa_418653	bHLH
POPTR_0816s00200	Populus_trichocarpa_581771	mTERF
POPTR_0818s00195	Populus_trichocarpa_583893	NAC
POPTR_0822s00200	Populus_trichocarpa_583893	NAC
POPTR_0009s01020	Populus_trichocarpa_650539	C2H2
POPTR_0009s01100	Populus_trichocarpa_768452	bHLH
POPTR_0009s02020	Populus_trichocarpa_768360	ARF
POPTR_0009s02360	Populus_trichocarpa_558204	bZIP
POPTR_0009s03850	Populus_trichocarpa_804557	GRAS
POPTR_0009s04730	Populus_trichocarpa_821499	MYB
POPTR_0009s04850	Populus_trichocarpa_557948	C2H2
POPTR_0009s05050	Populus_trichocarpa_557926	MADS
POPTR_0009s05150	Populus_trichocarpa_768064	C3H
POPTR_0009s05520	Populus_trichocarpa_722961	C3H
POPTR_0009s06580	Populus_trichocarpa_722786	C3H
POPTR_0009s07220	Populus_trichocarpa_557710	HSF
POPTR_0009s07510	Populus_trichocarpa_202615	SRS
POPTR_0009s09040	Populus_trichocarpa_649691	LIM
POPTR_0009s09250	Populus_trichocarpa_557503	C2H2
POPTR_0009s10400	Populus_trichocarpa_767577	bZIP
POPTR_0009s10470	Populus_trichocarpa_557385	AP2-EREBP
POPTR_0009s11930	Populus_trichocarpa_557252	MYB-related
POPTR_0009s12000	Populus_trichocarpa_649402	bHLH
POPTR_0009s12380	Populus_trichocarpa_821156	PHD
POPTR_0009s12620	Populus_trichocarpa_649333	C2C2-GATA
POPTR_0009s12820	Populus_trichocarpa_759754	BBR/BPC
POPTR_0009s12830	Populus_trichocarpa_556549	bZIP
POPTR_0009s13640	Populus_trichocarpa_557085	MYB
POPTR_0009s14370	Populus_trichocarpa_767207	NAC
POPTR_0009s16320	Populus_trichocarpa_767034	OFP
POPTR_0097s00280	Populus_trichocarpa_788764	NAC
POPTR_0010s11160	Populus_trichocarpa_803658	C2H2
POPTR_0003s04920	Populus_trichocarpa_413837	AP2-EREBP
POPTR_0001s33260	Populus_trichocarpa_707094	NAC
POPTR_0015s09920	Populus_trichocarpa_776193	TRAF
POPTR_0006s23380	Populus_trichocarpa_819435	Tify
POPTR_0007s14740	Populus_trichocarpa_764916	bZIP
POPTR_0007s14690	Populus_trichocarpa_215770	AP2-EREBP
POPTR_0014s05500	Populus_trichocarpa_264490	AP2-EREBP
POPTR_0007s08340	Populus_trichocarpa_218367	NAC
POPTR_0008s11630	Populus_trichocarpa_419693	G2-like
POPTR_0003s06320	Populus_trichocarpa_582403	MYB
POPTR_0013s15440	Populus_trichocarpa_807179	AP2-EREBP
POPTR_0019s12170	Populus_trichocarpa_836130	bZIP
POPTR_0014s03440	Populus_trichocarpa_286841	MYB
POPTR_0001s13600	Populus_trichocarpa_640058	WRKY
POPTR_0013s10420	Populus_trichocarpa_288146	AP2-EREBP
POPTR_0005s12760	Populus_trichocarpa_827106	HB
POPTR_0016s13350	Populus_trichocarpa_777919	BES1
POPTR_0006s15740	Populus_trichocarpa_416560	NAC
POPTR_0002s15300	Populus_trichocarpa_644373	MADS
POPTR_0002s11550	Populus_trichocarpa_412806	AP2-EREBP
POPTR_0002s13030	Populus_trichocarpa_412635	MYB
POPTR_0001s08310	Populus_trichocarpa_548554	GRF
POPTR_0007s10750	Populus_trichocarpa_218597	AP2-EREBP
POPTR_0002s04580	Populus_trichocarpa_643213	AUX/IAA
POPTR_0001s05500	Populus_trichocarpa_639895	bHLH
POPTR_0017s11830	Populus_trichocarpa_259066	NAC
POPTR_0006s22580	Populus_trichocarpa_417451	NAC
POPTR_0009s15830	Populus_trichocarpa_171641	TRAF
POPTR_0012s13430	Populus_trichocarpa_422013	HSF
POPTR_0014s05690	Populus_trichocarpa_755123	SBP
POPTR_0006s05210	Populus_trichocarpa_652752	CCAAT
POPTR_0010s20500	Populus_trichocarpa_227299	Orphans
POPTR_0009s14990	Populus_trichocarpa_200253	AP2-EREBP
POPTR_0001s22630	Populus_trichocarpa_793063	NAC
POPTR_0005s12440	Populus_trichocarpa_219245	C2C2-GATA
POPTR_0010s13290	Populus_trichocarpa_564542	MYB
POPTR_0019s05030	Populus_trichocarpa_780270	bHLH
POPTR_0010s08760	Populus_trichocarpa_769217	bHLH
POPTR_0007s13910	Populus_trichocarpa_219576	NAC
POPTR_0004s22950	Populus_trichocarpa_786140	ABI3VP1
POPTR_0003s14200	Populus_trichocarpa_414037	ARF
POPTR_0009s02430	Populus_trichocarpa_821600	NAC
POPTR_0003s01720	Populus_trichocarpa_756574	NAC
POPTR_0011s03140	Populus_trichocarpa_660583	MADS
POPTR_0003s14950	Populus_trichocarpa_413359	NAC
POPTR_0001s11660	Populus_trichocarpa_179690	NAC
POPTR_0018s02030	Populus_trichocarpa_261166	DDT
POPTR_0006s12620	Populus_trichocarpa_739512	E2F-DP
POPTR_0012s05720	Populus_trichocarpa_421999	MYB
POPTR_0002s10580	Populus_trichocarpa_643871	MADS
POPTR_0014s10730	Populus_trichocarpa_664248	AUX/IAA
POPTR_0014s01590	Populus_trichocarpa_663729	LIM
POPTR_0001s10410	Populus_trichocarpa_180056	HMG
POPTR_0013s08040	Populus_trichocarpa_424396	LOB
POPTR_0001s16640	Populus_trichocarpa_584130	Tify
POPTR_0015s05450	Populus_trichocarpa_265732	NAC
POPTR_0001s26480	Populus_trichocarpa_557856	CCAAT
POPTR_0010s17350	Populus_trichocarpa_226369	NAC
POPTR_0001s02710	Populus_trichocarpa_423884	NAC
POPTR_0013s05110	Populus_trichocarpa_241675	NAC
POPTR_0019s04710	Populus_trichocarpa_248563	NAC
POPTR_0004s05660	Populus_trichocarpa_555668	G2-like
POPTR_0012s03130	Populus_trichocarpa_569637	NAC
POPTR_0012s03510	Populus_trichocarpa_422786	NAC
POPTR_0017s02020	Populus_trichocarpa_289147	NAC
POPTR_0004s07910	Populus_trichocarpa_648196	NAC
POPTR_0003s16800	Populus_trichocarpa_647036	MADS
POPTR_0005s19080	Populus_trichocarpa_208963	HB
POPTR_0003s03670	Populus_trichocarpa_415147	NAC
POPTR_0002s07150	Populus_trichocarpa_411129	C2C2-Dof
POPTR_0004s16270	Populus_trichocarpa_800771	MYB-related
POPTR_0005s10440	Populus_trichocarpa_818368	HMG
POPTR_0011s15230	Populus_trichocarpa_232856	NAC
POPTR_0018s03910	Populus_trichocarpa_277204	NAC
POPTR_0010s03050	Populus_trichocarpa_657649	TRAF
POPTR_0017s09030	Populus_trichocarpa_827560	NAC
POPTR_0002s11140	Populus_trichocarpa_643943	C2C2-GATA
POPTR_0007s04140	Populus_trichocarpa_217136	MYB
POPTR_0014s08600	Populus_trichocarpa_823993	WRKY
POPTR_0015s04300	Populus_trichocarpa_775912	MYB
POPTR_0002s16590	Populus_trichocarpa_755334	WRKY
POPTR_0001s08550	Populus_trichocarpa_180608	HB
POPTR_0019s13130	Populus_trichocarpa_580398	NAC
POPTR_0005s21130	Populus_trichocarpa_204826	C2C2-Dof
POPTR_0002s15560	Populus_trichocarpa_552119	NAC
POPTR_0004s14910	Populus_trichocarpa_581504	ABI3VP1
POPTR_0005s15670	Populus_trichocarpa_810965	LOB
POPTR_0003s13780	Populus_trichocarpa_817401	HMG
POPTR_0011s15640	Populus_trichocarpa_232967	NAC
POPTR_0001s06500	Populus_trichocarpa_178461	SRS
POPTR_0006s05770	Populus_trichocarpa_272608	bZIP
POPTR_0007s08290	Populus_trichocarpa_562869	LOB
POPTR_0012s14540	Populus_trichocarpa_773495	MYB-related
POPTR_0004s08650	Populus_trichocarpa_710397	MYB
POPTR_0010s10990	Populus_trichocarpa_658655	G2-like
POPTR_0005s10050	Populus_trichocarpa_801067	LOB
POPTR_0005s11410	Populus_trichocarpa_424037	MYB
POPTR_0001s15550	Populus_trichocarpa_423519	AP2-EREBP
POPTR_0002s05510	Populus_trichocarpa_410631	bHLH
POPTR_0019s15190	Populus_trichocarpa_807179	AP2-EREBP
POPTR_0008s13660	Populus_trichocarpa_766209	PLATZ
POPTR_0001s45250	Populus_trichocarpa_176885	NAC
POPTR_0001s14400	Populus_trichocarpa_547971	Orphans
POPTR_0002s17460	Populus_trichocarpa_410086	MYB
POPTR_0010s02980	Populus_trichocarpa_418595	BSD
POPTR_0002s20080	Populus_trichocarpa_409569	C2C2-GATA
POPTR_0010s21240	Populus_trichocarpa_820338	C2C2-Dof
POPTR_0009s16290	Populus_trichocarpa_199890	NAC
POPTR_0006s25250	Populus_trichocarpa_417811	AUX/IAA
POPTR_0010s08360	Populus_trichocarpa_658381	bHLH
POPTR_0004s22930	Populus_trichocarpa_584482	ABI3VP1
POPTR_0149s00230	Populus_trichocarpa_276075	FAR1
POPTR_0012s00760	Populus_trichocarpa_421750	NAC
POPTR_0015s02320	Populus_trichocarpa_277462	Sigma70-like
POPTR_0005s25560	Populus_trichocarpa_754082	SRS
POPTR_0018s00700	Populus_trichocarpa_778936	AP2-EREBP
POPTR_0017s06470	Populus_trichocarpa_594467	MYB-related
POPTR_0001s21990	Populus_trichocarpa_815186	PLATZ
POPTR_0005s24960	Populus_trichocarpa_205966	MYB-related
POPTR_0004s05490	Populus_trichocarpa_555688	bHLH
POPTR_0005s27720	Populus_trichocarpa_206821	NAC
POPTR_0003s07050	Populus_trichocarpa_645618	ABI3VP1
POPTR_0002s05770	Populus_trichocarpa_754352	G2-like
POPTR_0012s08280	Populus_trichocarpa_422632	C2C2-Dof
POPTR_0014s07670	Populus_trichocarpa_244404	LIM
POPTR_0015s08810	Populus_trichocarpa_252092	C2C2-Dof
POPTR_1554s00200	Populus_trichocarpa_255215	bZIP
POPTR_0001s27430	Populus_trichocarpa_173219	MYB
POPTR_0009s06630	Populus_trichocarpa_202828	MYB
POPTR_0017s07205	Populus_trichocarpa_591593	MADS
POPTR_0016s07690	Populus_trichocarpa_256483	NAC
POPTR_0009s12730	Populus_trichocarpa_721866	Orphans
POPTR_0015s13180	Populus_trichocarpa_253893	MYB
POPTR_0006s07420	Populus_trichocarpa_762253	bHLH
POPTR_0001s26590	Populus_trichocarpa_172947	MYB
POPTR_0006s13230	Populus_trichocarpa_675985	S1Fa-like
POPTR_0009s05860	Populus_trichocarpa_203071	MYB
POPTR_0013s03830	Populus_trichocarpa_241261	bHLH
POPTR_0012s02530	Populus_trichocarpa_422428	PHD
POPTR_0013s06320	Populus_trichocarpa_241997	MYB
POPTR_0015s08160	Populus_trichocarpa_570039	E2F-DP
POPTR_0005s23980	Populus_trichocarpa_205684	AUX/IAA
POPTR_0018s13830	Populus_trichocarpa_669834	bHLH
POPTR_0013s13760	Populus_trichocarpa_243082	GNAT
POPTR_0019s05210	Populus_trichocarpa_248709	MYB
POPTR_0004s09710	Populus_trichocarpa_580814	C2H2
POPTR_0001s04240	Populus_trichocarpa_295618	MYB
POPTR_0004s04590	Populus_trichocarpa_197955	C2C2-Dof
POPTR_0005s02660	Populus_trichocarpa_268609	CCAAT
POPTR_0001s30020	Populus_trichocarpa_798080	LIM
POPTR_0018s13850	Populus_trichocarpa_259909	bHLH
POPTR_0004s16330	Populus_trichocarpa_649402	bHLH
POPTR_0016s02680	Populus_trichocarpa_792756	GRAS
POPTR_0014s10350	Populus_trichocarpa_281164	NAC
POPTR_0009s11990	Populus_trichocarpa_201310	MYB-related
POPTR_0001s03300	Populus_trichocarpa_178189	AP2-EREBP
POPTR_0002s04590	Populus_trichocarpa_798526	AUX/IAA
POPTR_0006s06700	Populus_trichocarpa_652803	C2C2-YABBY
POPTR_0008s04440	Populus_trichocarpa_655971	CCAAT
POPTR_0007s06720	Populus_trichocarpa_562723	WRKY
POPTR_0010s13480	Populus_trichocarpa_225513	LOB
POPTR_0014s10360	Populus_trichocarpa_281164	NAC
POPTR_0004s20530	Populus_trichocarpa_171641	TRAF
POPTR_0009s00830	Populus_trichocarpa_558344	PLATZ
POPTR_0005s12390	Populus_trichocarpa_424362	MYB-related
POPTR_0017s01380	Populus_trichocarpa_198884	MYB-related
POPTR_0019s13070	Populus_trichocarpa_783948	bHLH
POPTR_0003s18350	Populus_trichocarpa_800184	AP2-EREBP
POPTR_0019s13090	Populus_trichocarpa_783947	bHLH
POPTR_0002s18310	Populus_trichocarpa_409623	NAC
POPTR_0014s07210	Populus_trichocarpa_244267	NAC
POPTR_0005s05500	Populus_trichocarpa_294731	bHLH
POPTR_0006s12100	Populus_trichocarpa_589527	PLATZ
POPTR_0005s08720	Populus_trichocarpa_760201	WRKY
POPTR_0002s07020	Populus_trichocarpa_411874	bZIP
POPTR_0011s06810	Populus_trichocarpa_235185	BES1
POPTR_0003s09200	Populus_trichocarpa_423606	bHLH
POPTR_0001s15030	Populus_trichocarpa_751080	bZIP
POPTR_0007s13000	Populus_trichocarpa_219273	MYB-related
POPTR_0007s12190	Populus_trichocarpa_218990	Orphans
POPTR_0003s20860	Populus_trichocarpa_555180	WRKY
POPTR_0006s20070	Populus_trichocarpa_669610	bHLH
POPTR_0003s14420	Populus_trichocarpa_412924	MYB
POPTR_0001s11960	Populus_trichocarpa_751080	bZIP
POPTR_0011s13490	Populus_trichocarpa_232345	CCAAT
POPTR_0010s07670	Populus_trichocarpa_229902	Orphans
POPTR_0014s05680	Populus_trichocarpa_286321	SBP
POPTR_0003s16860	Populus_trichocarpa_647039	MADS
POPTR_0015s03520	Populus_trichocarpa_251224	C2C2-Dof
POPTR_0012s02570	Populus_trichocarpa_824514	C2C2-Dof
POPTR_0012s12670	Populus_trichocarpa_422049	C2C2-Dof
POPTR_0014s03930	Populus_trichocarpa_798914	Orphans
POPTR_0001s03290	Populus_trichocarpa_178195	TUB
POPTR_0005s07400	Populus_trichocarpa_770896	mTERF
POPTR_0001s11100	Populus_trichocarpa_179847	MYB
POPTR_0003s16830	Populus_trichocarpa_647039	MADS
POPTR_0015s03550	Populus_trichocarpa_772846	bHLH
POPTR_0012s13980	Populus_trichocarpa_823509	MADS
POPTR_0001s09080	Populus_trichocarpa_180451	LIM
POPTR_0893s00200	Populus_trichocarpa_229734	SNF2
POPTR_0002s18290	Populus_trichocarpa_409623	NAC
POPTR_0005s05630	Populus_trichocarpa_294689	GNAT
POPTR_0002s04040	Populus_trichocarpa_411928	AP2-EREBP
POPTR_0007s13020	Populus_trichocarpa_593925	bHLH
POPTR_0015s08130	Populus_trichocarpa_666400	Orphans
POPTR_0001s13240	Populus_trichocarpa_548076	Tify
POPTR_0014s00534	Populus_trichocarpa_588876	WRKY
POPTR_0005s19220	Populus_trichocarpa_412806	AP2-EREBP
POPTR_0003s12440	Populus_trichocarpa_414465	LIM
POPTR_0007s01930	Populus_trichocarpa_782239	FAR1
POPTR_0014s04800	Populus_trichocarpa_781358	bZIP
POPTR_0012s13540	Populus_trichocarpa_570489	FAR1
POPTR_0009s13460	Populus_trichocarpa_200816	CSD
POPTR_0005s20480	Populus_trichocarpa_651468	MADS
POPTR_0014s01260	Populus_trichocarpa_243765	AP2-EREBP
POPTR_0004s09410	Populus_trichocarpa_275060	C3H
POPTR_0014s09560	Populus_trichocarpa_245007	ARF
POPTR_0005s15100	Populus_trichocarpa_284656	C3H
POPTR_0007s03260	Populus_trichocarpa_654586	MADS
POPTR_0001s06430	Populus_trichocarpa_708486	Orphans
POPTR_0003s11960	Populus_trichocarpa_646538	MADS
POPTR_0015s03770	Populus_trichocarpa_251300	MYB
POPTR_0004s21080	Populus_trichocarpa_293766	OFP
POPTR_0009s02850	Populus_trichocarpa_203989	HB
POPTR_0010s12860	Populus_trichocarpa_225328	C3H
POPTR_0012s04510	Populus_trichocarpa_421565	HB
POPTR_0003s16350	Populus_trichocarpa_712551	Tify
POPTR_0002s04920	Populus_trichocarpa_754274	Tify
POPTR_0002s02990	Populus_trichocarpa_410976	MADS
POPTR_0002s10570	Populus_trichocarpa_643871	MADS
POPTR_0008s04600	Populus_trichocarpa_832516	Pseudo ARR-B
POPTR_0013s13920	Populus_trichocarpa_243139	AP2-EREBP
POPTR_0018s01530	Populus_trichocarpa_809109	bZIP
POPTR_0003s16820	Populus_trichocarpa_680171	MADS
POPTR_0001s24010	Populus_trichocarpa_785581	Orphans
POPTR_0005s15990	Populus_trichocarpa_209782	CSD
POPTR_0008s09790	Populus_trichocarpa_420382	MADS
POPTR_0001s29100	Populus_trichocarpa_753148	MADS
POPTR_0001s08510	Populus_trichocarpa_640573	MADS
POPTR_0007s03310	Populus_trichocarpa_216909	MADS
POPTR_0017s08490	Populus_trichocarpa_763276	NAC
POPTR_0019s13330	Populus_trichocarpa_265163	AP2-EREBP
POPTR_0003s16850	Populus_trichocarpa_680171	MADS
POPTR_0009s06060	Populus_trichocarpa_202997	MADS
POPTR_0015s13390	Populus_trichocarpa_253824	HSF
POPTR_0002s08270	Populus_trichocarpa_408707	Orphans
POPTR_0008s14790	Populus_trichocarpa_803692	MYB
POPTR_0010s25720	Populus_trichocarpa_228473	LOB
POPTR_0006s20820	Populus_trichocarpa_802149	HB
POPTR_0005s10060	Populus_trichocarpa_801067	LOB
POPTR_0013s10790	Populus_trichocarpa_583893	NAC
POPTR_0005s14080	Populus_trichocarpa_208453	C2C2-Dof
POPTR_0017s09750	Populus_trichocarpa_298129	WRKY
POPTR_0014s10680	Populus_trichocarpa_245319	MYB
POPTR_0002s13100	Populus_trichocarpa_412541	C2C2-Dof
POPTR_0002s16460	Populus_trichocarpa_409823	MYB-related
POPTR_0010s08310	Populus_trichocarpa_230769	AP2-EREBP
POPTR_0014s03590	Populus_trichocarpa_286802	C2C2-Dof
POPTR_0003s16120	Populus_trichocarpa_413250	SET
POPTR_0018s11100	Populus_trichocarpa_262550	SET
POPTR_0005s23160	Populus_trichocarpa_205458	TRAF
POPTR_0015s15840	Populus_trichocarpa_253241	TRAF
POPTR_0002s09720	Populus_trichocarpa_408689	MYB
POPTR_0005s14450	Populus_trichocarpa_411019	MYB
POPTR_0005s14470	Populus_trichocarpa_411200	MYB
POPTR_0001s13610	Populus_trichocarpa_640058	WRKY
POPTR_0007s11080	Populus_trichocarpa_218695	AP2-EREBP
POPTR_0001s33560	Populus_trichocarpa_174550	WRKY
POPTR_0127s00201	Populus_trichocarpa_280758	C2C2-YABBY
POPTR_0008s16560	Populus_trichocarpa_658381	bHLH
POPTR_0014s05760	Populus_trichocarpa_286296	C2C2-GATA
POPTR_0004s22140	Populus_trichocarpa_294112	C2C2-GATA
POPTR_0001s44130	Vitis_vinifera_GSVIVP00027440001	C2H2
POPTR_0002s20950	Vitis_vinifera_GSVIVP00023561001	C2H2
POPTR_0015s08700	Populus_trichocarpa_252061	MYB
POPTR_0006s13530	Populus_trichocarpa_281820	MYB-related
POPTR_0016s05160	Populus_trichocarpa_828347	bHLH
POPTR_0010s00690	Populus_trichocarpa_228988	MYB
POPTR_0014s10250	Populus_trichocarpa_731468	MYB-related
POPTR_0014s10240	Populus_trichocarpa_731468	MYB-related
POPTR_0016s08530	Populus_trichocarpa_256716	AP2-EREBP
POPTR_0012s08600	Populus_trichocarpa_423254	MYB
POPTR_0004s16320	Populus_trichocarpa_201310	MYB-related
POPTR_0008s18110	Populus_trichocarpa_421324	MYB
POPTR_0010s22320	Populus_trichocarpa_227804	AP2-EREBP
POPTR_0015s08880	Populus_trichocarpa_252120	MYB
POPTR_0005s14490	Populus_trichocarpa_411204	MYB
POPTR_0002s18280	Populus_trichocarpa_409622	NAC
POPTR_0010s00360	Populus_trichocarpa_228902	C2C2-GATA
POPTR_0001s10470	Populus_trichocarpa_228111	SWI/SNF-SWI3
POPTR_0006s05640	Populus_trichocarpa_272567	bHLH
POPTR_0002s18700	Populus_trichocarpa_412097	MYB
POPTR_0003s16810	Populus_trichocarpa_647036	MADS
POPTR_0018s12990	Populus_trichocarpa_835982	C2C2-YABBY
POPTR_0017s07200	Populus_trichocarpa_778182	MADS
POPTR_0004s04620	Populus_trichocarpa_266529	C2C2-Dof
POPTR_0007s08190	Populus_trichocarpa_764423	MYB-related
POPTR_0016s03750	Populus_trichocarpa_762020	Orphans
POPTR_0012s08910	Populus_trichocarpa_422892	HB
POPTR_0001s13630	Populus_trichocarpa_179183	SBP
POPTR_0004s22490	Populus_trichocarpa_273997	MYB
POPTR_0012s13260	Populus_trichocarpa_421872	MYB
POPTR_0015s13190	Populus_trichocarpa_253888	MYB
POPTR_0015s09430	Populus_trichocarpa_252266	MYB
POPTR_0019s03490	Populus_trichocarpa_248113	MYB
POPTR_0002s15900	Populus_trichocarpa_799038	MYB
POPTR_0004s14510	Populus_trichocarpa_269222	MYB
POPTR_0006s23840	Populus_trichocarpa_415884	MYB
POPTR_0001s20370	Populus_trichocarpa_299022	MYB
POPTR_0019s00750	Populus_trichocarpa_247864	MYB
POPTR_0019s14140	Populus_trichocarpa_250508	MYB
POPTR_0006s29080	Populus_trichocarpa_271563	MYB
POPTR_0018s03770	Populus_trichocarpa_277162	MYB
POPTR_0001s09810	Populus_trichocarpa_180236	MYB
POPTR_0010s15090	Populus_trichocarpa_225837	MYB
POPTR_0014s11780	Populus_trichocarpa_245627	MYB
POPTR_0002s19920	Populus_trichocarpa_408744	MYB
POPTR_0013s14550	Populus_trichocarpa_239787	MYB
POPTR_0310s00210	Populus_trichocarpa_260467	MYB
POPTR_0004s21220	Populus_trichocarpa_594969	CCAAT
POPTR_0013s14560	Populus_trichocarpa_239794	MYB
POPTR_0006s25060	Populus_trichocarpa_415732	MYB
POPTR_0017s13370	Populus_trichocarpa_272994	MYB
POPTR_0018s05750	Populus_trichocarpa_260467	MYB
POPTR_0006s12400	Populus_trichocarpa_282220	MYB
POPTR_0019s14120	Populus_trichocarpa_250515	MYB
POPTR_0003s08160	Populus_trichocarpa_230832	SNF2
POPTR_0003s13190	Populus_trichocarpa_414997	MYB
POPTR_0011s01430	Populus_trichocarpa_233468	Jumonji
POPTR_0005s27870	Populus_trichocarpa_206867	ARID
POPTR_0016s06760	Populus_trichocarpa_256198	C2C2-YABBY
POPTR_0012s11080	Populus_trichocarpa_568415	TCP
POPTR_0018s01790	Arabidopsis_lyrata_328503	AUX/IAA
POPTR_0008s14140	Populus_trichocarpa_657051	G2-like
POPTR_0008s01260	Populus_trichocarpa_419786	AP2-EREBP
POPTR_0012s02800	Populus_trichocarpa_566121	Orphans
POPTR_0008s16590	Populus_trichocarpa_230771	AP2-EREBP
POPTR_0001s22180	Populus_trichocarpa_181158	C2C2-YABBY
POPTR_0369s00200	Populus_trichocarpa_827348	CCAAT
POPTR_0005s04250	Populus_trichocarpa_827348	CCAAT
POPTR_0008s19730	Populus_trichocarpa_418901	Orphans
POPTR_0019s08730	Populus_trichocarpa_249258	WRKY
POPTR_0008s14210	Populus_trichocarpa_566361	SNF2
POPTR_0010s13810	Populus_trichocarpa_564507	bZIP
POPTR_0013s09460	Populus_trichocarpa_242989	WRKY
POPTR_0008s17130	Populus_trichocarpa_229902	Orphans
POPTR_0005s04200	Vitis_vinifera_GSVIVP00006101001	MADS
POPTR_0006s03950	Populus_trichocarpa_762020	Orphans
POPTR_0010s00590	Populus_trichocarpa_228966	SNF2
POPTR_0013s15350	Populus_trichocarpa_240029	Orphans
POPTR_0006s11870	Carica_papaya_evm.TU.supercontig_5.100	Trihelix
POPTR_0010s04740	Populus_trichocarpa_418607	Orphans
POPTR_0015s05040	Carica_papaya_evm.TU.supercontig_3.362	HB
POPTR_0008s22050	Populus_trichocarpa_573903	C2C2-GATA
POPTR_0007s03300	Populus_trichocarpa_216909	MADS
POPTR_0001s08500	Populus_trichocarpa_640573	MADS
POPTR_0018s09900	Populus_trichocarpa_265391	AP2-EREBP
POPTR_0013s07720	Populus_trichocarpa_580398	NAC
POPTR_0006s27110	Arabidopsis_lyrata_328503	AUX/IAA
POPTR_0018s07140	Carica_papaya_evm.TU.supercontig_25.117	GRF
POPTR_0012s01420	Populus_trichocarpa_421763	MYB-related
POPTR_0003s16080	Vitis_vinifera_GSVIVP00006203001	PHD
POPTR_1470s00200	Vitis_vinifera_GSVIVP00029471001	PHD
POPTR_0011s10560	Populus_trichocarpa_752855	Orphans
POPTR_0010s17210	Populus_trichocarpa_421131	SET
POPTR_0011s03960	Populus_trichocarpa_758524	Orphans
POPTR_0005s25920	Populus_trichocarpa_550895	E2F-DP
POPTR_0005s27390	Populus_trichocarpa_642803	HMG
POPTR_0014s04790	Populus_trichocarpa_781358	bZIP
POPTR_0004s20540	Populus_trichocarpa_821007	FHA
POPTR_0014s01180	Populus_trichocarpa_588876	WRKY
POPTR_0031s00455	Populus_trichocarpa_588876	WRKY
POPTR_0019s08590	Populus_trichocarpa_242954	bZIP
POPTR_0004s01240	Populus_trichocarpa_555298	mTERF
POPTR_0001s12980	Vitis_vinifera_GSVIVP00006203001	PHD
POPTR_0018s03670	Vitis_vinifera_GSVIVP00032337001	C2H2
POPTR_0006s29020	Vitis_vinifera_GSVIVP00032337001	C2H2
POPTR_0004s21360	Vitis_vinifera_GSVIVP00037363001	bZIP
POPTR_0016s11380	Populus_trichocarpa_588539	MADS
POPTR_0013s00610	Oryza_sativa_subsp._indica_OsIBCD001007	C3H
POPTR_0002s07760	Arabidopsis_lyrata_339887	PHD
POPTR_0014s13220	Vitis_vinifera_GSVIVP00006101001	MADS
POPTR_0004s23600	Populus_trichocarpa_596766	FAR1
POPTR_0014s06340	Populus_trichocarpa_572092	ABI3VP1
POPTR_0004s03280	Zea_mays_GRMZM2G069248_P01	Orphans
POPTR_0010s19390	Populus_trichocarpa_421454	MYB
POPTR_0004s21070	Vitis_vinifera_GSVIVP00037281001	OFP
POPTR_0009s06230	Populus_trichocarpa_650754	SWI/SNF-BAF60b
POPTR_0004s03040	Vitis_vinifera_GSVIVP00027440001	C2H2
POPTR_0002s23260	Populus_trichocarpa_411544	bHLH
POPTR_0004s17090	Vitis_vinifera_GSVIVP00035978001	C3H
POPTR_0013s02680	Carica_papaya_evm.TU.supercontig_48.15	bHLH
POPTR_0006s08680	Populus_trichocarpa_641182	MYB-related
POPTR_0009s12240	Populus_trichocarpa_768851	MYB-related
POPTR_0011s07040	Arabidopsis_thaliana_AT4G18770.1	MYB
POPTR_0001s03970	Populus_trichocarpa_555180	WRKY
POPTR_0005s06900	Populus_trichocarpa_654688	Coactivator p15
POPTR_0001s32500	Oryza_sativa_subsp._indica_OsIBCD004305	HB
POPTR_0005s04160	Vitis_vinifera_GSVIVP00022870001	bHLH
POPTR_0016s02730	Populus_trichocarpa_792756	GRAS
POPTR_0002s25970	Arabidopsis_thaliana_AT4G18770.1	MYB
POPTR_0004s05830	Arabidopsis_thaliana_AT4G18770.1	MYB
POPTR_0016s06010	Populus_trichocarpa_597074	HSF
POPTR_0014s17970	Carica_papaya_evm.TU.supercontig_3.338	GNAT
POPTR_0009s16310	Vitis_vinifera_GSVIVP00037281001	OFP
POPTR_0014s04120	Arabidopsis_thaliana_AT1G75080.2	BES1
POPTR_0015s05330	Populus_trichocarpa_661354	G2-like
POPTR_0010s08240	Oryza_sativa_subsp._indica_OsIBCD027435	AP2-EREBP
POPTR_0008s00350	Vitis_vinifera_GSVIVP00011492001	MADS
POPTR_0001s41980	Vitis_vinifera_GSVIVP00015818001	MYB-related
POPTR_0016s13330	Carica_papaya_evm.TU.supercontig_14.2	NAC
POPTR_0006s08230	Populus_trichocarpa_240640	CCAAT
POPTR_0001s22640	Populus_trichocarpa_793063	NAC
POPTR_0006s19580	Arabidopsis_thaliana_AT4G18770.1	MYB
POPTR_0002s20720	Oryza_sativa_subsp._indica_OsIBCD001039	C3H
POPTR_0002s18920	Vitis_vinifera_GSVIVP00028247001	MYB-related
POPTR_0001s46120	Zea_mays_GRMZM2G137363_P01	AUX/IAA
POPTR_0010s10590	Arabidopsis_thaliana_AT1G24040.2	GNAT
POPTR_0004s02870	Arabidopsis_thaliana_AT1G61660.2	bHLH
POPTR_0003s12080	Oryza_sativa_subsp._indica_OsIBCD019262	SET
POPTR_0011s07450	Carica_papaya_evm.TU.supercontig_7.50	bHLH
POPTR_0018s09420	Oryza_sativa_subsp._japonica_LOC_Os01g52540.1	ABI3VP1
POPTR_0006s28600	Populus_trichocarpa_298302	Orphans
POPTR_0008s05110	Populus_trichocarpa_706232	C2H2
POPTR_0017s08460	Oryza_sativa_subsp._indica_OsIBCD004305	HB
POPTR_0005s24500	Oryza_sativa_subsp._indica_OsIBCD027435	AP2-EREBP
POPTR_0014s01420	Populus_trichocarpa_781358	bZIP
POPTR_0005s24490	Oryza_sativa_subsp._indica_OsIBCD027435	AP2-EREBP
POPTR_0016s05520	Arabidopsis_thaliana_AT4G18770.1	MYB
POPTR_0003s14960	Vitis_vinifera_GSVIVP00012491001	TRAF
POPTR_0015s04920	Vitis_vinifera_GSVIVP00019092001	AP2-EREBP
POPTR_0002s13490	Arabidopsis_thaliana_AT1G75080.2	BES1
POPTR_0009s03030	Vitis_vinifera_GSVIVP00007494001	C2H2
POPTR_0003s13120	Arabidopsis_thaliana_AT5G41410.1	HB
POPTR_0988s00205	Populus_trichocarpa_556125	GRAS
POPTR_0011s03560	Populus_trichocarpa_569039	bHLH
POPTR_0014s12520	Oryza_sativa_subsp._indica_OsIBCD001039	C3H
POPTR_0006s10870	Zea_mays_GRMZM2G103314_P02	TRAF
POPTR_0010s08250	Oryza_sativa_subsp._indica_OsIBCD027435	AP2-EREBP
POPTR_0001s23960	Vitis_vinifera_GSVIVP00007494001	C2H2
POPTR_0013s02000	Oryza_sativa_subsp._indica_OsIBCD010134	MYB-related
POPTR_0006s04360	Carica_papaya_evm.TU.supercontig_120.14	GNAT
POPTR_0001s22730	Populus_trichocarpa_588876	WRKY
POPTR_0018s09400	Populus_trichocarpa_766430	bHLH
POPTR_0002s07510	Zea_mays_GRMZM2G176677_P01	NAC
POPTR_0002s08490	Zea_mays_GRMZM2G143042_P02	PHD
POPTR_0017s11760	Vitis_vinifera_GSVIVP00000120001	bHLH
POPTR_0018s09610	Populus_trichocarpa_570489	FAR1
POPTR_0015s00740	Vitis_vinifera_GSVIVP00037176001	mTERF
POPTR_0018s11290	Arabidopsis_thaliana_AT4G18770.1	MYB
POPTR_0002s10990	Vitis_vinifera_GSVIVP00011492001	MADS
POPTR_0004s14080	Zea_mays_GRMZM2G174686_P01	MADS
POPTR_0005s14260	Populus_trichocarpa_756947	C3H
POPTR_0006s11560	Oryza_sativa_subsp._japonica_LOC_Os11g05340.1	FAR1
POPTR_0012s00460	Vitis_vinifera_GSVIVP00013690001	GRAS
POPTR_0016s13580	Oryza_sativa_subsp._japonica_LOC_Os07g49210.1	SNF2
POPTR_0006s10590	Oryza_sativa_subsp._japonica_LOC_Os07g49210.1	SNF2
POPTR_0006s29500	Oryza_sativa_subsp._indica_OsIBCD005009	SBP
POPTR_0007s05050	Populus_trichocarpa_754747	bHLH
POPTR_0047s00220	Populus_trichocarpa_295617	RWP-RK
POPTR_0006s11310	Populus_trichocarpa_572482	NAC
POPTR_0008s20300	Vitis_vinifera_GSVIVP00038656001	zf-HD
POPTR_0019s12720	Vitis_vinifera_GSVIVP00021898001	Orphans
POPTR_0005s15290	Zea_mays_GRMZM2G142197_P01	PHD
POPTR_0005s19960	Zea_mays_GRMZM2G143042_P02	PHD
POPTR_0001s37670	Arabidopsis_lyrata_329122	C3H
POPTR_0014s01800	Oryza_sativa_subsp._indica_OsIBCD012106	MYB-related
POPTR_0017s10980	Arabidopsis_thaliana_AT5G40310.1	C2H2
POPTR_0017s14605	Populus_trichocarpa_583893	NAC
POPTR_0014s10920	Vitis_vinifera_GSVIVP00028247001	MYB-related
POPTR_0005s18040	Oryza_sativa_subsp._indica_OsIBCD024362	bZIP
POPTR_0012s13380	Populus_trichocarpa_575762	SWI/SNF-BAF60b
POPTR_0124s00210	Populus_trichocarpa_570489	FAR1
POPTR_0019s12730	Vitis_vinifera_GSVIVP00021898001	Orphans
POPTR_0019s13020	Vitis_vinifera_GSVIVP00021898001	Orphans
POPTR_0006s05110	Arabidopsis_thaliana_AT4G18770.1	MYB
POPTR_0006s15020	Oryza_sativa_subsp._japonica_LOC_Os11g05340.1	FAR1
POPTR_0006s18240	Populus_trichocarpa_570489	FAR1
POPTR_0010s21650	Arabidopsis_lyrata_482736	C2H2
POPTR_0019s12570	Vitis_vinifera_GSVIVP00021898001	Orphans
POPTR_0019s13030	Vitis_vinifera_GSVIVP00021898001	Orphans
POPTR_0018s05500	Physcomitrella_patens_229394	BSD
POPTR_0004s04540	Carica_papaya_evm.TU.supercontig_8.154	LUG
POPTR_0011s10550	Populus_trichocarpa_752855	Orphans
POPTR_0006s26870	Oryza_sativa_subsp._indica_OsIBCD031787	bZIP
POPTR_0014s06910	Chlamydomonas_reinhardtii_323313	C3H
POPTR_0017s05070	Populus_trichocarpa_295617	RWP-RK
POPTR_0012s04170	Vitis_vinifera_GSVIVP00019092001	AP2-EREBP
POPTR_0008s05800	Populus_trichocarpa_227299	Orphans
POPTR_0010s12430	Oryza_sativa_subsp._indica_OsIBCD000196	MYB-related
POPTR_0003s21730	Populus_trichocarpa_570489	FAR1
POPTR_0008s18340	Oryza_sativa_subsp._japonica_LOC_Os02g02870.1	CSD
POPTR_0009s14210	Zea_mays_GRMZM2G142197_P01	PHD
POPTR_0001s32430	Oryza_sativa_subsp._japonica_LOC_Os06g45040.1	Orphans
POPTR_0001s44150	Arabidopsis_thaliana_AT4G38070.1	bHLH
POPTR_0012s04470	Carica_papaya_evm.TU.supercontig_125.51	GNAT
POPTR_0010s00700	Oryza_sativa_subsp._japonica_LOC_Os02g43460.1	SNF2
POPTR_0002s08790	Zea_mays_GRMZM2G132405_P01	SNF2
POPTR_0001s05400	Sorghum_bicolor_5004175	Orphans

## Sheet: database
name	Family	Genome/EST	Category	Species	Protein ID
Arabidopsis_lyrata_470473	ARID	Genome	Other	Arabidopsis_lyrata	470473
Arabidopsis_lyrata_472327	ARID	Genome	Other	Arabidopsis_lyrata	472327
Arabidopsis_lyrata_476761	ARID	Genome	Other	Arabidopsis_lyrata	476761
Arabidopsis_lyrata_476809	ARID	Genome	Other	Arabidopsis_lyrata	476809
Arabidopsis_lyrata_478718	ARID	Genome	Other	Arabidopsis_lyrata	478718
Arabidopsis_lyrata_480624	ARID	Genome	Other	Arabidopsis_lyrata	480624
Arabidopsis_lyrata_484793	ARID	Genome	Other	Arabidopsis_lyrata	484793
Arabidopsis_lyrata_893094	ARID	Genome	Other	Arabidopsis_lyrata	893094
Arabidopsis_lyrata_312501	AUX/IAA	Genome	Other	Arabidopsis_lyrata	312501
Arabidopsis_lyrata_319024	AUX/IAA	Genome	Other	Arabidopsis_lyrata	319024
Arabidopsis_lyrata_328503	AUX/IAA	Genome	Other	Arabidopsis_lyrata	328503
Arabidopsis_lyrata_346509	AUX/IAA	Genome	Other	Arabidopsis_lyrata	346509
Arabidopsis_lyrata_351649	AUX/IAA	Genome	Other	Arabidopsis_lyrata	351649
Arabidopsis_lyrata_358770	AUX/IAA	Genome	Other	Arabidopsis_lyrata	358770
Arabidopsis_lyrata_470386	AUX/IAA	Genome	Other	Arabidopsis_lyrata	470386
Arabidopsis_lyrata_470401	AUX/IAA	Genome	Other	Arabidopsis_lyrata	470401
Arabidopsis_lyrata_470436	AUX/IAA	Genome	Other	Arabidopsis_lyrata	470436
Arabidopsis_lyrata_471758	AUX/IAA	Genome	Other	Arabidopsis_lyrata	471758
Arabidopsis_lyrata_474409	AUX/IAA	Genome	Other	Arabidopsis_lyrata	474409
Arabidopsis_lyrata_477214	AUX/IAA	Genome	Other	Arabidopsis_lyrata	477214
Arabidopsis_lyrata_477742	AUX/IAA	Genome	Other	Arabidopsis_lyrata	477742
Arabidopsis_lyrata_479003	AUX/IAA	Genome	Other	Arabidopsis_lyrata	479003
Arabidopsis_lyrata_482270	AUX/IAA	Genome	Other	Arabidopsis_lyrata	482270
Arabidopsis_lyrata_484029	AUX/IAA	Genome	Other	Arabidopsis_lyrata	484029
Arabidopsis_lyrata_486723	AUX/IAA	Genome	Other	Arabidopsis_lyrata	486723
Arabidopsis_lyrata_491849	AUX/IAA	Genome	Other	Arabidopsis_lyrata	491849
Arabidopsis_lyrata_491899	AUX/IAA	Genome	Other	Arabidopsis_lyrata	491899
Arabidopsis_lyrata_493451	AUX/IAA	Genome	Other	Arabidopsis_lyrata	493451
Arabidopsis_lyrata_494639	AUX/IAA	Genome	Other	Arabidopsis_lyrata	494639
Arabidopsis_lyrata_496800	AUX/IAA	Genome	Other	Arabidopsis_lyrata	496800
Arabidopsis_lyrata_863002	AUX/IAA	Genome	Other	Arabidopsis_lyrata	863002
Arabidopsis_lyrata_873209	AUX/IAA	Genome	Other	Arabidopsis_lyrata	873209
Arabidopsis_lyrata_887587	AUX/IAA	Genome	Other	Arabidopsis_lyrata	887587
Arabidopsis_lyrata_892185	AUX/IAA	Genome	Other	Arabidopsis_lyrata	892185
Arabidopsis_lyrata_897963	AUX/IAA	Genome	Other	Arabidopsis_lyrata	897963
Arabidopsis_lyrata_898796	AUX/IAA	Genome	Other	Arabidopsis_lyrata	898796
Arabidopsis_lyrata_900716	AUX/IAA	Genome	Other	Arabidopsis_lyrata	900716
Arabidopsis_lyrata_915410	AUX/IAA	Genome	Other	Arabidopsis_lyrata	915410
Arabidopsis_lyrata_920936	AUX/IAA	Genome	Other	Arabidopsis_lyrata	920936
Arabidopsis_lyrata_487733	Coactivator p15	Genome	Other	Arabidopsis_lyrata	487733
Arabidopsis_lyrata_489930	Coactivator p15	Genome	Other	Arabidopsis_lyrata	489930
Arabidopsis_lyrata_861321	Coactivator p15	Genome	Other	Arabidopsis_lyrata	861321
Arabidopsis_lyrata_488087	DDT	Genome	Other	Arabidopsis_lyrata	488087
Arabidopsis_lyrata_489125	DDT	Genome	Other	Arabidopsis_lyrata	489125
Arabidopsis_lyrata_905616	DDT	Genome	Other	Arabidopsis_lyrata	905616
Arabidopsis_lyrata_908843	DDT	Genome	Other	Arabidopsis_lyrata	908843
Arabidopsis_lyrata_311459	GNAT	Genome	Other	Arabidopsis_lyrata	311459
Arabidopsis_lyrata_316871	GNAT	Genome	Other	Arabidopsis_lyrata	316871
Arabidopsis_lyrata_317360	GNAT	Genome	Other	Arabidopsis_lyrata	317360
Arabidopsis_lyrata_321517	GNAT	Genome	Other	Arabidopsis_lyrata	321517
Arabidopsis_lyrata_328890	GNAT	Genome	Other	Arabidopsis_lyrata	328890
Arabidopsis_lyrata_350793	GNAT	Genome	Other	Arabidopsis_lyrata	350793
Arabidopsis_lyrata_358814	GNAT	Genome	Other	Arabidopsis_lyrata	358814
Arabidopsis_lyrata_472794	GNAT	Genome	Other	Arabidopsis_lyrata	472794
Arabidopsis_lyrata_473390	GNAT	Genome	Other	Arabidopsis_lyrata	473390
Arabidopsis_lyrata_476333	GNAT	Genome	Other	Arabidopsis_lyrata	476333
Arabidopsis_lyrata_479775	GNAT	Genome	Other	Arabidopsis_lyrata	479775
Arabidopsis_lyrata_480115	GNAT	Genome	Other	Arabidopsis_lyrata	480115
Arabidopsis_lyrata_480213	GNAT	Genome	Other	Arabidopsis_lyrata	480213
Arabidopsis_lyrata_481154	GNAT	Genome	Other	Arabidopsis_lyrata	481154
Arabidopsis_lyrata_482919	GNAT	Genome	Other	Arabidopsis_lyrata	482919
Arabidopsis_lyrata_482921	GNAT	Genome	Other	Arabidopsis_lyrata	482921
Arabidopsis_lyrata_482922	GNAT	Genome	Other	Arabidopsis_lyrata	482922
Arabidopsis_lyrata_485863	GNAT	Genome	Other	Arabidopsis_lyrata	485863
Arabidopsis_lyrata_488201	GNAT	Genome	Other	Arabidopsis_lyrata	488201
Arabidopsis_lyrata_490852	GNAT	Genome	Other	Arabidopsis_lyrata	490852
Arabidopsis_lyrata_490860	GNAT	Genome	Other	Arabidopsis_lyrata	490860
Arabidopsis_lyrata_492876	GNAT	Genome	Other	Arabidopsis_lyrata	492876
Arabidopsis_lyrata_495092	GNAT	Genome	Other	Arabidopsis_lyrata	495092
Arabidopsis_lyrata_855950	GNAT	Genome	Other	Arabidopsis_lyrata	855950
Arabidopsis_lyrata_858372	GNAT	Genome	Other	Arabidopsis_lyrata	858372
Arabidopsis_lyrata_863018	GNAT	Genome	Other	Arabidopsis_lyrata	863018
Arabidopsis_lyrata_869268	GNAT	Genome	Other	Arabidopsis_lyrata	869268
Arabidopsis_lyrata_870598	GNAT	Genome	Other	Arabidopsis_lyrata	870598
Arabidopsis_lyrata_874102	GNAT	Genome	Other	Arabidopsis_lyrata	874102
Arabidopsis_lyrata_880133	GNAT	Genome	Other	Arabidopsis_lyrata	880133
Arabidopsis_lyrata_887467	GNAT	Genome	Other	Arabidopsis_lyrata	887467
Arabidopsis_lyrata_889946	GNAT	Genome	Other	Arabidopsis_lyrata	889946
Arabidopsis_lyrata_900772	GNAT	Genome	Other	Arabidopsis_lyrata	900772
Arabidopsis_lyrata_902251	GNAT	Genome	Other	Arabidopsis_lyrata	902251
Arabidopsis_lyrata_902252	GNAT	Genome	Other	Arabidopsis_lyrata	902252
Arabidopsis_lyrata_909096	GNAT	Genome	Other	Arabidopsis_lyrata	909096
Arabidopsis_lyrata_909552	GNAT	Genome	Other	Arabidopsis_lyrata	909552
Arabidopsis_lyrata_323737	HMG	Genome	Other	Arabidopsis_lyrata	323737
Arabidopsis_lyrata_472301	HMG	Genome	Other	Arabidopsis_lyrata	472301
Arabidopsis_lyrata_472304	HMG	Genome	Other	Arabidopsis_lyrata	472304
Arabidopsis_lyrata_480649	HMG	Genome	Other	Arabidopsis_lyrata	480649
Arabidopsis_lyrata_482406	HMG	Genome	Other	Arabidopsis_lyrata	482406
Arabidopsis_lyrata_488801	HMG	Genome	Other	Arabidopsis_lyrata	488801
Arabidopsis_lyrata_489947	HMG	Genome	Other	Arabidopsis_lyrata	489947
Arabidopsis_lyrata_856999	HMG	Genome	Other	Arabidopsis_lyrata	856999
Arabidopsis_lyrata_905150	HMG	Genome	Other	Arabidopsis_lyrata	905150
Arabidopsis_lyrata_910355	HMG	Genome	Other	Arabidopsis_lyrata	910355
Arabidopsis_lyrata_910356	HMG	Genome	Other	Arabidopsis_lyrata	910356
Arabidopsis_lyrata_911461	HMG	Genome	Other	Arabidopsis_lyrata	911461
Arabidopsis_lyrata_473395	IWS1	Genome	Other	Arabidopsis_lyrata	473395
Arabidopsis_lyrata_492959	IWS1	Genome	Other	Arabidopsis_lyrata	492959
Arabidopsis_lyrata_331156	Jumonji	Genome	Other	Arabidopsis_lyrata	331156
Arabidopsis_lyrata_332532	Jumonji	Genome	Other	Arabidopsis_lyrata	332532
Arabidopsis_lyrata_334149	Jumonji	Genome	Other	Arabidopsis_lyrata	334149
Arabidopsis_lyrata_336188	Jumonji	Genome	Other	Arabidopsis_lyrata	336188
Arabidopsis_lyrata_359220	Jumonji	Genome	Other	Arabidopsis_lyrata	359220
Arabidopsis_lyrata_470987	Jumonji	Genome	Other	Arabidopsis_lyrata	470987
Arabidopsis_lyrata_471347	Jumonji	Genome	Other	Arabidopsis_lyrata	471347
Arabidopsis_lyrata_478089	Jumonji	Genome	Other	Arabidopsis_lyrata	478089
Arabidopsis_lyrata_482914	Jumonji	Genome	Other	Arabidopsis_lyrata	482914
Arabidopsis_lyrata_487465	Jumonji	Genome	Other	Arabidopsis_lyrata	487465
Arabidopsis_lyrata_490470	Jumonji	Genome	Other	Arabidopsis_lyrata	490470
Arabidopsis_lyrata_492821	Jumonji	Genome	Other	Arabidopsis_lyrata	492821
Arabidopsis_lyrata_868831	Jumonji	Genome	Other	Arabidopsis_lyrata	868831
Arabidopsis_lyrata_869817	Jumonji	Genome	Other	Arabidopsis_lyrata	869817
Arabidopsis_lyrata_875696	Jumonji	Genome	Other	Arabidopsis_lyrata	875696
Arabidopsis_lyrata_895721	Jumonji	Genome	Other	Arabidopsis_lyrata	895721
Arabidopsis_lyrata_914534	Jumonji	Genome	Other	Arabidopsis_lyrata	914534
Arabidopsis_lyrata_916732	Jumonji	Genome	Other	Arabidopsis_lyrata	916732
Arabidopsis_lyrata_482201	LUG	Genome	Other	Arabidopsis_lyrata	482201
Arabidopsis_lyrata_491464	LUG	Genome	Other	Arabidopsis_lyrata	491464
Arabidopsis_lyrata_479959	MBF1	Genome	Other	Arabidopsis_lyrata	479959
Arabidopsis_lyrata_903640	MBF1	Genome	Other	Arabidopsis_lyrata	903640
Arabidopsis_lyrata_907349	MBF1	Genome	Other	Arabidopsis_lyrata	907349
Arabidopsis_lyrata_479655	MED6	Genome	Other	Arabidopsis_lyrata	479655
Arabidopsis_lyrata_349604	MED7	Genome	Other	Arabidopsis_lyrata	349604
Arabidopsis_lyrata_860747	MED7	Genome	Other	Arabidopsis_lyrata	860747
Arabidopsis_lyrata_873913	MED7	Genome	Other	Arabidopsis_lyrata	873913
Arabidopsis_lyrata_311665	PHD	Genome	Other	Arabidopsis_lyrata	311665
Arabidopsis_lyrata_327388	PHD	Genome	Other	Arabidopsis_lyrata	327388
Arabidopsis_lyrata_329405	PHD	Genome	Other	Arabidopsis_lyrata	329405
Arabidopsis_lyrata_330015	PHD	Genome	Other	Arabidopsis_lyrata	330015
Arabidopsis_lyrata_339050	PHD	Genome	Other	Arabidopsis_lyrata	339050
Arabidopsis_lyrata_339887	PHD	Genome	Other	Arabidopsis_lyrata	339887
Arabidopsis_lyrata_344116	PHD	Genome	Other	Arabidopsis_lyrata	344116
Arabidopsis_lyrata_358079	PHD	Genome	Other	Arabidopsis_lyrata	358079
Arabidopsis_lyrata_470539	PHD	Genome	Other	Arabidopsis_lyrata	470539
Arabidopsis_lyrata_473467	PHD	Genome	Other	Arabidopsis_lyrata	473467
Arabidopsis_lyrata_474193	PHD	Genome	Other	Arabidopsis_lyrata	474193
Arabidopsis_lyrata_476946	PHD	Genome	Other	Arabidopsis_lyrata	476946
Arabidopsis_lyrata_477100	PHD	Genome	Other	Arabidopsis_lyrata	477100
Arabidopsis_lyrata_477858	PHD	Genome	Other	Arabidopsis_lyrata	477858
Arabidopsis_lyrata_478922	PHD	Genome	Other	Arabidopsis_lyrata	478922
Arabidopsis_lyrata_479934	PHD	Genome	Other	Arabidopsis_lyrata	479934
Arabidopsis_lyrata_480540	PHD	Genome	Other	Arabidopsis_lyrata	480540
Arabidopsis_lyrata_482652	PHD	Genome	Other	Arabidopsis_lyrata	482652
Arabidopsis_lyrata_482747	PHD	Genome	Other	Arabidopsis_lyrata	482747
Arabidopsis_lyrata_483135	PHD	Genome	Other	Arabidopsis_lyrata	483135
Arabidopsis_lyrata_484096	PHD	Genome	Other	Arabidopsis_lyrata	484096
Arabidopsis_lyrata_487800	PHD	Genome	Other	Arabidopsis_lyrata	487800
Arabidopsis_lyrata_489076	PHD	Genome	Other	Arabidopsis_lyrata	489076
Arabidopsis_lyrata_489297	PHD	Genome	Other	Arabidopsis_lyrata	489297
Arabidopsis_lyrata_490065	PHD	Genome	Other	Arabidopsis_lyrata	490065
Arabidopsis_lyrata_490678	PHD	Genome	Other	Arabidopsis_lyrata	490678
Arabidopsis_lyrata_493435	PHD	Genome	Other	Arabidopsis_lyrata	493435
Arabidopsis_lyrata_496189	PHD	Genome	Other	Arabidopsis_lyrata	496189
Arabidopsis_lyrata_496581	PHD	Genome	Other	Arabidopsis_lyrata	496581
Arabidopsis_lyrata_865811	PHD	Genome	Other	Arabidopsis_lyrata	865811
Arabidopsis_lyrata_866789	PHD	Genome	Other	Arabidopsis_lyrata	866789
Arabidopsis_lyrata_872885	PHD	Genome	Other	Arabidopsis_lyrata	872885
Arabidopsis_lyrata_882070	PHD	Genome	Other	Arabidopsis_lyrata	882070
Arabidopsis_lyrata_882071	PHD	Genome	Other	Arabidopsis_lyrata	882071
Arabidopsis_lyrata_890923	PHD	Genome	Other	Arabidopsis_lyrata	890923
Arabidopsis_lyrata_891770	PHD	Genome	Other	Arabidopsis_lyrata	891770
Arabidopsis_lyrata_894251	PHD	Genome	Other	Arabidopsis_lyrata	894251
Arabidopsis_lyrata_896104	PHD	Genome	Other	Arabidopsis_lyrata	896104
Arabidopsis_lyrata_899705	PHD	Genome	Other	Arabidopsis_lyrata	899705
Arabidopsis_lyrata_907712	PHD	Genome	Other	Arabidopsis_lyrata	907712
Arabidopsis_lyrata_907732	PHD	Genome	Other	Arabidopsis_lyrata	907732
Arabidopsis_lyrata_909528	PHD	Genome	Other	Arabidopsis_lyrata	909528
Arabidopsis_lyrata_909771	PHD	Genome	Other	Arabidopsis_lyrata	909771
Arabidopsis_lyrata_913734	PHD	Genome	Other	Arabidopsis_lyrata	913734
Arabidopsis_lyrata_915773	PHD	Genome	Other	Arabidopsis_lyrata	915773
Arabidopsis_lyrata_917093	PHD	Genome	Other	Arabidopsis_lyrata	917093
Arabidopsis_lyrata_918421	PHD	Genome	Other	Arabidopsis_lyrata	918421
Arabidopsis_lyrata_483843	Pseudo ARR-B	Genome	Other	Arabidopsis_lyrata	483843
Arabidopsis_lyrata_496148	Pseudo ARR-B	Genome	Other	Arabidopsis_lyrata	496148
Arabidopsis_lyrata_496297	Pseudo ARR-B	Genome	Other	Arabidopsis_lyrata	496297
Arabidopsis_lyrata_908143	Pseudo ARR-B	Genome	Other	Arabidopsis_lyrata	908143
Arabidopsis_lyrata_910487	Pseudo ARR-B	Genome	Other	Arabidopsis_lyrata	910487
Arabidopsis_lyrata_478590	RB	Genome	Other	Arabidopsis_lyrata	478590
Arabidopsis_lyrata_479606	Rcd1-like	Genome	Other	Arabidopsis_lyrata	479606
Arabidopsis_lyrata_902310	Rcd1-like	Genome	Other	Arabidopsis_lyrata	902310
Arabidopsis_lyrata_909249	Rcd1-like	Genome	Other	Arabidopsis_lyrata	909249
Arabidopsis_lyrata_312743	SET	Genome	Other	Arabidopsis_lyrata	312743
Arabidopsis_lyrata_316589	SET	Genome	Other	Arabidopsis_lyrata	316589
Arabidopsis_lyrata_319874	SET	Genome	Other	Arabidopsis_lyrata	319874
Arabidopsis_lyrata_324038	SET	Genome	Other	Arabidopsis_lyrata	324038
Arabidopsis_lyrata_332974	SET	Genome	Other	Arabidopsis_lyrata	332974
Arabidopsis_lyrata_344061	SET	Genome	Other	Arabidopsis_lyrata	344061
Arabidopsis_lyrata_470083	SET	Genome	Other	Arabidopsis_lyrata	470083
Arabidopsis_lyrata_470218	SET	Genome	Other	Arabidopsis_lyrata	470218
Arabidopsis_lyrata_470383	SET	Genome	Other	Arabidopsis_lyrata	470383
Arabidopsis_lyrata_471564	SET	Genome	Other	Arabidopsis_lyrata	471564
Arabidopsis_lyrata_472886	SET	Genome	Other	Arabidopsis_lyrata	472886
Arabidopsis_lyrata_476894	SET	Genome	Other	Arabidopsis_lyrata	476894
Arabidopsis_lyrata_477623	SET	Genome	Other	Arabidopsis_lyrata	477623
Arabidopsis_lyrata_477698	SET	Genome	Other	Arabidopsis_lyrata	477698
Arabidopsis_lyrata_481208	SET	Genome	Other	Arabidopsis_lyrata	481208
Arabidopsis_lyrata_483538	SET	Genome	Other	Arabidopsis_lyrata	483538
Arabidopsis_lyrata_486098	SET	Genome	Other	Arabidopsis_lyrata	486098
Arabidopsis_lyrata_486462	SET	Genome	Other	Arabidopsis_lyrata	486462
Arabidopsis_lyrata_487281	SET	Genome	Other	Arabidopsis_lyrata	487281
Arabidopsis_lyrata_488222	SET	Genome	Other	Arabidopsis_lyrata	488222
Arabidopsis_lyrata_488263	SET	Genome	Other	Arabidopsis_lyrata	488263
Arabidopsis_lyrata_488588	SET	Genome	Other	Arabidopsis_lyrata	488588
Arabidopsis_lyrata_493373	SET	Genome	Other	Arabidopsis_lyrata	493373
Arabidopsis_lyrata_494600	SET	Genome	Other	Arabidopsis_lyrata	494600
Arabidopsis_lyrata_494795	SET	Genome	Other	Arabidopsis_lyrata	494795
Arabidopsis_lyrata_868053	SET	Genome	Other	Arabidopsis_lyrata	868053
Arabidopsis_lyrata_868356	SET	Genome	Other	Arabidopsis_lyrata	868356
Arabidopsis_lyrata_874398	SET	Genome	Other	Arabidopsis_lyrata	874398
Arabidopsis_lyrata_895166	SET	Genome	Other	Arabidopsis_lyrata	895166
Arabidopsis_lyrata_896938	SET	Genome	Other	Arabidopsis_lyrata	896938
Arabidopsis_lyrata_902198	SET	Genome	Other	Arabidopsis_lyrata	902198
Arabidopsis_lyrata_902401	SET	Genome	Other	Arabidopsis_lyrata	902401
Arabidopsis_lyrata_902613	SET	Genome	Other	Arabidopsis_lyrata	902613
Arabidopsis_lyrata_912028	SET	Genome	Other	Arabidopsis_lyrata	912028
Arabidopsis_lyrata_913388	SET	Genome	Other	Arabidopsis_lyrata	913388
Arabidopsis_lyrata_318431	SNF2	Genome	Other	Arabidopsis_lyrata	318431
Arabidopsis_lyrata_328538	SNF2	Genome	Other	Arabidopsis_lyrata	328538
Arabidopsis_lyrata_342596	SNF2	Genome	Other	Arabidopsis_lyrata	342596
Arabidopsis_lyrata_343537	SNF2	Genome	Other	Arabidopsis_lyrata	343537
Arabidopsis_lyrata_351139	SNF2	Genome	Other	Arabidopsis_lyrata	351139
Arabidopsis_lyrata_470503	SNF2	Genome	Other	Arabidopsis_lyrata	470503
Arabidopsis_lyrata_470549	SNF2	Genome	Other	Arabidopsis_lyrata	470549
Arabidopsis_lyrata_470924	SNF2	Genome	Other	Arabidopsis_lyrata	470924
Arabidopsis_lyrata_471244	SNF2	Genome	Other	Arabidopsis_lyrata	471244
Arabidopsis_lyrata_474167	SNF2	Genome	Other	Arabidopsis_lyrata	474167
Arabidopsis_lyrata_475211	SNF2	Genome	Other	Arabidopsis_lyrata	475211
Arabidopsis_lyrata_477943	SNF2	Genome	Other	Arabidopsis_lyrata	477943
Arabidopsis_lyrata_478644	SNF2	Genome	Other	Arabidopsis_lyrata	478644
Arabidopsis_lyrata_479436	SNF2	Genome	Other	Arabidopsis_lyrata	479436
Arabidopsis_lyrata_479519	SNF2	Genome	Other	Arabidopsis_lyrata	479519
Arabidopsis_lyrata_480306	SNF2	Genome	Other	Arabidopsis_lyrata	480306
Arabidopsis_lyrata_481010	SNF2	Genome	Other	Arabidopsis_lyrata	481010
Arabidopsis_lyrata_481680	SNF2	Genome	Other	Arabidopsis_lyrata	481680
Arabidopsis_lyrata_483627	SNF2	Genome	Other	Arabidopsis_lyrata	483627
Arabidopsis_lyrata_483746	SNF2	Genome	Other	Arabidopsis_lyrata	483746
Arabidopsis_lyrata_484134	SNF2	Genome	Other	Arabidopsis_lyrata	484134
Arabidopsis_lyrata_484766	SNF2	Genome	Other	Arabidopsis_lyrata	484766
Arabidopsis_lyrata_485847	SNF2	Genome	Other	Arabidopsis_lyrata	485847
Arabidopsis_lyrata_487302	SNF2	Genome	Other	Arabidopsis_lyrata	487302
Arabidopsis_lyrata_488746	SNF2	Genome	Other	Arabidopsis_lyrata	488746
Arabidopsis_lyrata_488814	SNF2	Genome	Other	Arabidopsis_lyrata	488814
Arabidopsis_lyrata_489124	SNF2	Genome	Other	Arabidopsis_lyrata	489124
Arabidopsis_lyrata_496587	SNF2	Genome	Other	Arabidopsis_lyrata	496587
Arabidopsis_lyrata_496925	SNF2	Genome	Other	Arabidopsis_lyrata	496925
Arabidopsis_lyrata_866853	SNF2	Genome	Other	Arabidopsis_lyrata	866853
Arabidopsis_lyrata_871950	SNF2	Genome	Other	Arabidopsis_lyrata	871950
Arabidopsis_lyrata_875318	SNF2	Genome	Other	Arabidopsis_lyrata	875318
Arabidopsis_lyrata_878527	SNF2	Genome	Other	Arabidopsis_lyrata	878527
Arabidopsis_lyrata_888252	SNF2	Genome	Other	Arabidopsis_lyrata	888252
Arabidopsis_lyrata_891646	SNF2	Genome	Other	Arabidopsis_lyrata	891646
Arabidopsis_lyrata_907192	SNF2	Genome	Other	Arabidopsis_lyrata	907192
Arabidopsis_lyrata_908729	SNF2	Genome	Other	Arabidopsis_lyrata	908729
Arabidopsis_lyrata_917294	SNF2	Genome	Other	Arabidopsis_lyrata	917294
Arabidopsis_lyrata_862409	SOH1	Genome	Other	Arabidopsis_lyrata	862409
Arabidopsis_lyrata_318665	SWI/SNF-BAF60b	Genome	Other	Arabidopsis_lyrata	318665
Arabidopsis_lyrata_319846	SWI/SNF-BAF60b	Genome	Other	Arabidopsis_lyrata	319846
Arabidopsis_lyrata_332593	SWI/SNF-BAF60b	Genome	Other	Arabidopsis_lyrata	332593
Arabidopsis_lyrata_351368	SWI/SNF-BAF60b	Genome	Other	Arabidopsis_lyrata	351368
Arabidopsis_lyrata_354113	SWI/SNF-BAF60b	Genome	Other	Arabidopsis_lyrata	354113
Arabidopsis_lyrata_473362	SWI/SNF-BAF60b	Genome	Other	Arabidopsis_lyrata	473362
Arabidopsis_lyrata_474089	SWI/SNF-BAF60b	Genome	Other	Arabidopsis_lyrata	474089
Arabidopsis_lyrata_477604	SWI/SNF-BAF60b	Genome	Other	Arabidopsis_lyrata	477604
Arabidopsis_lyrata_482518	SWI/SNF-BAF60b	Genome	Other	Arabidopsis_lyrata	482518
Arabidopsis_lyrata_487680	SWI/SNF-BAF60b	Genome	Other	Arabidopsis_lyrata	487680
Arabidopsis_lyrata_488249	SWI/SNF-BAF60b	Genome	Other	Arabidopsis_lyrata	488249
Arabidopsis_lyrata_491238	SWI/SNF-BAF60b	Genome	Other	Arabidopsis_lyrata	491238
Arabidopsis_lyrata_492627	SWI/SNF-BAF60b	Genome	Other	Arabidopsis_lyrata	492627
Arabidopsis_lyrata_866198	SWI/SNF-BAF60b	Genome	Other	Arabidopsis_lyrata	866198
Arabidopsis_lyrata_896054	SWI/SNF-BAF60b	Genome	Other	Arabidopsis_lyrata	896054
Arabidopsis_lyrata_899713	SWI/SNF-BAF60b	Genome	Other	Arabidopsis_lyrata	899713
Arabidopsis_lyrata_900177	SWI/SNF-BAF60b	Genome	Other	Arabidopsis_lyrata	900177
Arabidopsis_lyrata_910992	SWI/SNF-BAF60b	Genome	Other	Arabidopsis_lyrata	910992
Arabidopsis_lyrata_478766	SWI/SNF-SWI3	Genome	Other	Arabidopsis_lyrata	478766
Arabidopsis_lyrata_493254	SWI/SNF-SWI3	Genome	Other	Arabidopsis_lyrata	493254
Arabidopsis_lyrata_872404	SWI/SNF-SWI3	Genome	Other	Arabidopsis_lyrata	872404
Arabidopsis_lyrata_893199	SWI/SNF-SWI3	Genome	Other	Arabidopsis_lyrata	893199
Arabidopsis_lyrata_894472	SWI/SNF-SWI3	Genome	Other	Arabidopsis_lyrata	894472
Arabidopsis_lyrata_317462	TRAF	Genome	Other	Arabidopsis_lyrata	317462
Arabidopsis_lyrata_323436	TRAF	Genome	Other	Arabidopsis_lyrata	323436
Arabidopsis_lyrata_324222	TRAF	Genome	Other	Arabidopsis_lyrata	324222
Arabidopsis_lyrata_329065	TRAF	Genome	Other	Arabidopsis_lyrata	329065
Arabidopsis_lyrata_331950	TRAF	Genome	Other	Arabidopsis_lyrata	331950
Arabidopsis_lyrata_345842	TRAF	Genome	Other	Arabidopsis_lyrata	345842
Arabidopsis_lyrata_348708	TRAF	Genome	Other	Arabidopsis_lyrata	348708
Arabidopsis_lyrata_357056	TRAF	Genome	Other	Arabidopsis_lyrata	357056
Arabidopsis_lyrata_474924	TRAF	Genome	Other	Arabidopsis_lyrata	474924
Arabidopsis_lyrata_480104	TRAF	Genome	Other	Arabidopsis_lyrata	480104
Arabidopsis_lyrata_483774	TRAF	Genome	Other	Arabidopsis_lyrata	483774
Arabidopsis_lyrata_486647	TRAF	Genome	Other	Arabidopsis_lyrata	486647
Arabidopsis_lyrata_488817	TRAF	Genome	Other	Arabidopsis_lyrata	488817
Arabidopsis_lyrata_489752	TRAF	Genome	Other	Arabidopsis_lyrata	489752
Arabidopsis_lyrata_494469	TRAF	Genome	Other	Arabidopsis_lyrata	494469
Arabidopsis_lyrata_858695	TRAF	Genome	Other	Arabidopsis_lyrata	858695
Arabidopsis_lyrata_874348	TRAF	Genome	Other	Arabidopsis_lyrata	874348
Arabidopsis_lyrata_884714	TRAF	Genome	Other	Arabidopsis_lyrata	884714
Arabidopsis_lyrata_884836	TRAF	Genome	Other	Arabidopsis_lyrata	884836
Arabidopsis_lyrata_887282	TRAF	Genome	Other	Arabidopsis_lyrata	887282
Arabidopsis_lyrata_887760	TRAF	Genome	Other	Arabidopsis_lyrata	887760
Arabidopsis_lyrata_889650	TRAF	Genome	Other	Arabidopsis_lyrata	889650
Arabidopsis_lyrata_892582	TRAF	Genome	Other	Arabidopsis_lyrata	892582
Arabidopsis_lyrata_901144	TRAF	Genome	Other	Arabidopsis_lyrata	901144
Arabidopsis_lyrata_901145	TRAF	Genome	Other	Arabidopsis_lyrata	901145
Arabidopsis_lyrata_901148	TRAF	Genome	Other	Arabidopsis_lyrata	901148
Arabidopsis_lyrata_903336	TRAF	Genome	Other	Arabidopsis_lyrata	903336
Arabidopsis_lyrata_903451	TRAF	Genome	Other	Arabidopsis_lyrata	903451
Arabidopsis_lyrata_909258	TRAF	Genome	Other	Arabidopsis_lyrata	909258
Arabidopsis_lyrata_912202	TRAF	Genome	Other	Arabidopsis_lyrata	912202
Arabidopsis_lyrata_919604	TRAF	Genome	Other	Arabidopsis_lyrata	919604
Arabidopsis_lyrata_312638	ABI3VP1	Genome	TF	Arabidopsis_lyrata	312638
Arabidopsis_lyrata_314370	ABI3VP1	Genome	TF	Arabidopsis_lyrata	314370
Arabidopsis_lyrata_317478	ABI3VP1	Genome	TF	Arabidopsis_lyrata	317478
Arabidopsis_lyrata_317484	ABI3VP1	Genome	TF	Arabidopsis_lyrata	317484
Arabidopsis_lyrata_317904	ABI3VP1	Genome	TF	Arabidopsis_lyrata	317904
Arabidopsis_lyrata_318465	ABI3VP1	Genome	TF	Arabidopsis_lyrata	318465
Arabidopsis_lyrata_320274	ABI3VP1	Genome	TF	Arabidopsis_lyrata	320274
Arabidopsis_lyrata_323305	ABI3VP1	Genome	TF	Arabidopsis_lyrata	323305
Arabidopsis_lyrata_328561	ABI3VP1	Genome	TF	Arabidopsis_lyrata	328561
Arabidopsis_lyrata_330738	ABI3VP1	Genome	TF	Arabidopsis_lyrata	330738
Arabidopsis_lyrata_331130	ABI3VP1	Genome	TF	Arabidopsis_lyrata	331130
Arabidopsis_lyrata_332063	ABI3VP1	Genome	TF	Arabidopsis_lyrata	332063
Arabidopsis_lyrata_339541	ABI3VP1	Genome	TF	Arabidopsis_lyrata	339541
Arabidopsis_lyrata_342636	ABI3VP1	Genome	TF	Arabidopsis_lyrata	342636
Arabidopsis_lyrata_344050	ABI3VP1	Genome	TF	Arabidopsis_lyrata	344050
Arabidopsis_lyrata_350906	ABI3VP1	Genome	TF	Arabidopsis_lyrata	350906
Arabidopsis_lyrata_353664	ABI3VP1	Genome	TF	Arabidopsis_lyrata	353664
Arabidopsis_lyrata_355494	ABI3VP1	Genome	TF	Arabidopsis_lyrata	355494
Arabidopsis_lyrata_470180	ABI3VP1	Genome	TF	Arabidopsis_lyrata	470180
Arabidopsis_lyrata_473040	ABI3VP1	Genome	TF	Arabidopsis_lyrata	473040
Arabidopsis_lyrata_479415	ABI3VP1	Genome	TF	Arabidopsis_lyrata	479415
Arabidopsis_lyrata_479433	ABI3VP1	Genome	TF	Arabidopsis_lyrata	479433
Arabidopsis_lyrata_480792	ABI3VP1	Genome	TF	Arabidopsis_lyrata	480792
Arabidopsis_lyrata_481325	ABI3VP1	Genome	TF	Arabidopsis_lyrata	481325
Arabidopsis_lyrata_482495	ABI3VP1	Genome	TF	Arabidopsis_lyrata	482495
Arabidopsis_lyrata_483854	ABI3VP1	Genome	TF	Arabidopsis_lyrata	483854
Arabidopsis_lyrata_484455	ABI3VP1	Genome	TF	Arabidopsis_lyrata	484455
Arabidopsis_lyrata_486704	ABI3VP1	Genome	TF	Arabidopsis_lyrata	486704
Arabidopsis_lyrata_487432	ABI3VP1	Genome	TF	Arabidopsis_lyrata	487432
Arabidopsis_lyrata_488674	ABI3VP1	Genome	TF	Arabidopsis_lyrata	488674
Arabidopsis_lyrata_489405	ABI3VP1	Genome	TF	Arabidopsis_lyrata	489405
Arabidopsis_lyrata_491574	ABI3VP1	Genome	TF	Arabidopsis_lyrata	491574
Arabidopsis_lyrata_491577	ABI3VP1	Genome	TF	Arabidopsis_lyrata	491577
Arabidopsis_lyrata_493975	ABI3VP1	Genome	TF	Arabidopsis_lyrata	493975
Arabidopsis_lyrata_496153	ABI3VP1	Genome	TF	Arabidopsis_lyrata	496153
Arabidopsis_lyrata_496902	ABI3VP1	Genome	TF	Arabidopsis_lyrata	496902
Arabidopsis_lyrata_497309	ABI3VP1	Genome	TF	Arabidopsis_lyrata	497309
Arabidopsis_lyrata_497432	ABI3VP1	Genome	TF	Arabidopsis_lyrata	497432
Arabidopsis_lyrata_856135	ABI3VP1	Genome	TF	Arabidopsis_lyrata	856135
Arabidopsis_lyrata_857250	ABI3VP1	Genome	TF	Arabidopsis_lyrata	857250
Arabidopsis_lyrata_859566	ABI3VP1	Genome	TF	Arabidopsis_lyrata	859566
Arabidopsis_lyrata_861370	ABI3VP1	Genome	TF	Arabidopsis_lyrata	861370
Arabidopsis_lyrata_862948	ABI3VP1	Genome	TF	Arabidopsis_lyrata	862948
Arabidopsis_lyrata_868325	ABI3VP1	Genome	TF	Arabidopsis_lyrata	868325
Arabidopsis_lyrata_874794	ABI3VP1	Genome	TF	Arabidopsis_lyrata	874794
Arabidopsis_lyrata_886032	ABI3VP1	Genome	TF	Arabidopsis_lyrata	886032
Arabidopsis_lyrata_890070	ABI3VP1	Genome	TF	Arabidopsis_lyrata	890070
Arabidopsis_lyrata_891847	ABI3VP1	Genome	TF	Arabidopsis_lyrata	891847
Arabidopsis_lyrata_897360	ABI3VP1	Genome	TF	Arabidopsis_lyrata	897360
Arabidopsis_lyrata_898397	ABI3VP1	Genome	TF	Arabidopsis_lyrata	898397
Arabidopsis_lyrata_901025	ABI3VP1	Genome	TF	Arabidopsis_lyrata	901025
Arabidopsis_lyrata_901028	ABI3VP1	Genome	TF	Arabidopsis_lyrata	901028
Arabidopsis_lyrata_901047	ABI3VP1	Genome	TF	Arabidopsis_lyrata	901047
Arabidopsis_lyrata_901062	ABI3VP1	Genome	TF	Arabidopsis_lyrata	901062
Arabidopsis_lyrata_901324	ABI3VP1	Genome	TF	Arabidopsis_lyrata	901324
Arabidopsis_lyrata_901447	ABI3VP1	Genome	TF	Arabidopsis_lyrata	901447
Arabidopsis_lyrata_902034	ABI3VP1	Genome	TF	Arabidopsis_lyrata	902034
Arabidopsis_lyrata_902720	ABI3VP1	Genome	TF	Arabidopsis_lyrata	902720
Arabidopsis_lyrata_906718	ABI3VP1	Genome	TF	Arabidopsis_lyrata	906718
Arabidopsis_lyrata_909450	ABI3VP1	Genome	TF	Arabidopsis_lyrata	909450
Arabidopsis_lyrata_912083	ABI3VP1	Genome	TF	Arabidopsis_lyrata	912083
Arabidopsis_lyrata_912952	ABI3VP1	Genome	TF	Arabidopsis_lyrata	912952
Arabidopsis_lyrata_913118	ABI3VP1	Genome	TF	Arabidopsis_lyrata	913118
Arabidopsis_lyrata_913255	ABI3VP1	Genome	TF	Arabidopsis_lyrata	913255
Arabidopsis_lyrata_913296	ABI3VP1	Genome	TF	Arabidopsis_lyrata	913296
Arabidopsis_lyrata_913297	ABI3VP1	Genome	TF	Arabidopsis_lyrata	913297
Arabidopsis_lyrata_913300	ABI3VP1	Genome	TF	Arabidopsis_lyrata	913300
Arabidopsis_lyrata_914517	ABI3VP1	Genome	TF	Arabidopsis_lyrata	914517
Arabidopsis_lyrata_916468	ABI3VP1	Genome	TF	Arabidopsis_lyrata	916468
Arabidopsis_lyrata_916469	ABI3VP1	Genome	TF	Arabidopsis_lyrata	916469
Arabidopsis_lyrata_918037	ABI3VP1	Genome	TF	Arabidopsis_lyrata	918037
Arabidopsis_lyrata_919255	ABI3VP1	Genome	TF	Arabidopsis_lyrata	919255
Arabidopsis_lyrata_919257	ABI3VP1	Genome	TF	Arabidopsis_lyrata	919257
Arabidopsis_lyrata_471625	Alfin-like	Genome	TF	Arabidopsis_lyrata	471625
Arabidopsis_lyrata_478459	Alfin-like	Genome	TF	Arabidopsis_lyrata	478459
Arabidopsis_lyrata_484769	Alfin-like	Genome	TF	Arabidopsis_lyrata	484769
Arabidopsis_lyrata_487363	Alfin-like	Genome	TF	Arabidopsis_lyrata	487363
Arabidopsis_lyrata_904477	Alfin-like	Genome	TF	Arabidopsis_lyrata	904477
Arabidopsis_lyrata_910088	Alfin-like	Genome	TF	Arabidopsis_lyrata	910088
Arabidopsis_lyrata_910695	Alfin-like	Genome	TF	Arabidopsis_lyrata	910695
Arabidopsis_lyrata_312283	AP2-EREBP	Genome	TF	Arabidopsis_lyrata	312283
Arabidopsis_lyrata_315617	AP2-EREBP	Genome	TF	Arabidopsis_lyrata	315617
Arabidopsis_lyrata_316221	AP2-EREBP	Genome	TF	Arabidopsis_lyrata	316221
Arabidopsis_lyrata_316902	AP2-EREBP	Genome	TF	Arabidopsis_lyrata	316902
Arabidopsis_lyrata_321616	AP2-EREBP	Genome	TF	Arabidopsis_lyrata	321616
Arabidopsis_lyrata_326806	AP2-EREBP	Genome	TF	Arabidopsis_lyrata	326806
Arabidopsis_lyrata_332869	AP2-EREBP	Genome	TF	Arabidopsis_lyrata	332869
Arabidopsis_lyrata_332870	AP2-EREBP	Genome	TF	Arabidopsis_lyrata	332870
Arabidopsis_lyrata_358841	AP2-EREBP	Genome	TF	Arabidopsis_lyrata	358841
Arabidopsis_lyrata_470149	AP2-EREBP	Genome	TF	Arabidopsis_lyrata	470149
Arabidopsis_lyrata_470633	AP2-EREBP	Genome	TF	Arabidopsis_lyrata	470633
Arabidopsis_lyrata_471409	AP2-EREBP	Genome	TF	Arabidopsis_lyrata	471409
Arabidopsis_lyrata_471442	AP2-EREBP	Genome	TF	Arabidopsis_lyrata	471442
Arabidopsis_lyrata_471733	AP2-EREBP	Genome	TF	Arabidopsis_lyrata	471733
Arabidopsis_lyrata_471806	AP2-EREBP	Genome	TF	Arabidopsis_lyrata	471806
Arabidopsis_lyrata_472144	AP2-EREBP	Genome	TF	Arabidopsis_lyrata	472144
Arabidopsis_lyrata_472427	AP2-EREBP	Genome	TF	Arabidopsis_lyrata	472427
Arabidopsis_lyrata_472454	AP2-EREBP	Genome	TF	Arabidopsis_lyrata	472454
Arabidopsis_lyrata_472549	AP2-EREBP	Genome	TF	Arabidopsis_lyrata	472549
Arabidopsis_lyrata_472824	AP2-EREBP	Genome	TF	Arabidopsis_lyrata	472824
Arabidopsis_lyrata_473024	AP2-EREBP	Genome	TF	Arabidopsis_lyrata	473024
Arabidopsis_lyrata_473050	AP2-EREBP	Genome	TF	Arabidopsis_lyrata	473050
Arabidopsis_lyrata_473051	AP2-EREBP	Genome	TF	Arabidopsis_lyrata	473051
Arabidopsis_lyrata_473706	AP2-EREBP	Genome	TF	Arabidopsis_lyrata	473706
Arabidopsis_lyrata_473823	AP2-EREBP	Genome	TF	Arabidopsis_lyrata	473823
Arabidopsis_lyrata_474053	AP2-EREBP	Genome	TF	Arabidopsis_lyrata	474053
Arabidopsis_lyrata_474196	AP2-EREBP	Genome	TF	Arabidopsis_lyrata	474196
Arabidopsis_lyrata_474200	AP2-EREBP	Genome	TF	Arabidopsis_lyrata	474200
Arabidopsis_lyrata_474227	AP2-EREBP	Genome	TF	Arabidopsis_lyrata	474227
Arabidopsis_lyrata_474440	AP2-EREBP	Genome	TF	Arabidopsis_lyrata	474440
Arabidopsis_lyrata_474912	AP2-EREBP	Genome	TF	Arabidopsis_lyrata	474912
Arabidopsis_lyrata_475045	AP2-EREBP	Genome	TF	Arabidopsis_lyrata	475045
Arabidopsis_lyrata_475977	AP2-EREBP	Genome	TF	Arabidopsis_lyrata	475977
Arabidopsis_lyrata_476011	AP2-EREBP	Genome	TF	Arabidopsis_lyrata	476011
Arabidopsis_lyrata_476245	AP2-EREBP	Genome	TF	Arabidopsis_lyrata	476245
Arabidopsis_lyrata_476276	AP2-EREBP	Genome	TF	Arabidopsis_lyrata	476276
Arabidopsis_lyrata_476281	AP2-EREBP	Genome	TF	Arabidopsis_lyrata	476281
Arabidopsis_lyrata_476631	AP2-EREBP	Genome	TF	Arabidopsis_lyrata	476631
Arabidopsis_lyrata_476698	AP2-EREBP	Genome	TF	Arabidopsis_lyrata	476698
Arabidopsis_lyrata_476884	AP2-EREBP	Genome	TF	Arabidopsis_lyrata	476884
Arabidopsis_lyrata_476928	AP2-EREBP	Genome	TF	Arabidopsis_lyrata	476928
Arabidopsis_lyrata_476975	AP2-EREBP	Genome	TF	Arabidopsis_lyrata	476975
Arabidopsis_lyrata_477146	AP2-EREBP	Genome	TF	Arabidopsis_lyrata	477146
Arabidopsis_lyrata_478447	AP2-EREBP	Genome	TF	Arabidopsis_lyrata	478447
Arabidopsis_lyrata_479554	AP2-EREBP	Genome	TF	Arabidopsis_lyrata	479554
Arabidopsis_lyrata_479836	AP2-EREBP	Genome	TF	Arabidopsis_lyrata	479836
Arabidopsis_lyrata_479837	AP2-EREBP	Genome	TF	Arabidopsis_lyrata	479837
Arabidopsis_lyrata_480862	AP2-EREBP	Genome	TF	Arabidopsis_lyrata	480862
Arabidopsis_lyrata_481204	AP2-EREBP	Genome	TF	Arabidopsis_lyrata	481204
Arabidopsis_lyrata_481434	AP2-EREBP	Genome	TF	Arabidopsis_lyrata	481434
Arabidopsis_lyrata_481765	AP2-EREBP	Genome	TF	Arabidopsis_lyrata	481765
Arabidopsis_lyrata_482050	AP2-EREBP	Genome	TF	Arabidopsis_lyrata	482050
Arabidopsis_lyrata_482320	AP2-EREBP	Genome	TF	Arabidopsis_lyrata	482320
Arabidopsis_lyrata_482537	AP2-EREBP	Genome	TF	Arabidopsis_lyrata	482537
Arabidopsis_lyrata_482845	AP2-EREBP	Genome	TF	Arabidopsis_lyrata	482845
Arabidopsis_lyrata_483251	AP2-EREBP	Genome	TF	Arabidopsis_lyrata	483251
Arabidopsis_lyrata_483623	AP2-EREBP	Genome	TF	Arabidopsis_lyrata	483623
Arabidopsis_lyrata_483781	AP2-EREBP	Genome	TF	Arabidopsis_lyrata	483781
Arabidopsis_lyrata_483933	AP2-EREBP	Genome	TF	Arabidopsis_lyrata	483933
Arabidopsis_lyrata_484335	AP2-EREBP	Genome	TF	Arabidopsis_lyrata	484335
Arabidopsis_lyrata_485380	AP2-EREBP	Genome	TF	Arabidopsis_lyrata	485380
Arabidopsis_lyrata_485830	AP2-EREBP	Genome	TF	Arabidopsis_lyrata	485830
Arabidopsis_lyrata_485918	AP2-EREBP	Genome	TF	Arabidopsis_lyrata	485918
Arabidopsis_lyrata_486209	AP2-EREBP	Genome	TF	Arabidopsis_lyrata	486209
Arabidopsis_lyrata_486521	AP2-EREBP	Genome	TF	Arabidopsis_lyrata	486521
Arabidopsis_lyrata_486651	AP2-EREBP	Genome	TF	Arabidopsis_lyrata	486651
Arabidopsis_lyrata_487335	AP2-EREBP	Genome	TF	Arabidopsis_lyrata	487335
Arabidopsis_lyrata_487556	AP2-EREBP	Genome	TF	Arabidopsis_lyrata	487556
Arabidopsis_lyrata_487996	AP2-EREBP	Genome	TF	Arabidopsis_lyrata	487996
Arabidopsis_lyrata_488151	AP2-EREBP	Genome	TF	Arabidopsis_lyrata	488151
Arabidopsis_lyrata_488739	AP2-EREBP	Genome	TF	Arabidopsis_lyrata	488739
Arabidopsis_lyrata_489371	AP2-EREBP	Genome	TF	Arabidopsis_lyrata	489371
Arabidopsis_lyrata_489689	AP2-EREBP	Genome	TF	Arabidopsis_lyrata	489689
Arabidopsis_lyrata_489952	AP2-EREBP	Genome	TF	Arabidopsis_lyrata	489952
Arabidopsis_lyrata_490762	AP2-EREBP	Genome	TF	Arabidopsis_lyrata	490762
Arabidopsis_lyrata_490899	AP2-EREBP	Genome	TF	Arabidopsis_lyrata	490899
Arabidopsis_lyrata_491962	AP2-EREBP	Genome	TF	Arabidopsis_lyrata	491962
Arabidopsis_lyrata_492279	AP2-EREBP	Genome	TF	Arabidopsis_lyrata	492279
Arabidopsis_lyrata_492491	AP2-EREBP	Genome	TF	Arabidopsis_lyrata	492491
Arabidopsis_lyrata_493126	AP2-EREBP	Genome	TF	Arabidopsis_lyrata	493126
Arabidopsis_lyrata_493127	AP2-EREBP	Genome	TF	Arabidopsis_lyrata	493127
Arabidopsis_lyrata_493200	AP2-EREBP	Genome	TF	Arabidopsis_lyrata	493200
Arabidopsis_lyrata_493551	AP2-EREBP	Genome	TF	Arabidopsis_lyrata	493551
Arabidopsis_lyrata_494253	AP2-EREBP	Genome	TF	Arabidopsis_lyrata	494253
Arabidopsis_lyrata_494254	AP2-EREBP	Genome	TF	Arabidopsis_lyrata	494254
Arabidopsis_lyrata_494572	AP2-EREBP	Genome	TF	Arabidopsis_lyrata	494572
Arabidopsis_lyrata_495065	AP2-EREBP	Genome	TF	Arabidopsis_lyrata	495065
Arabidopsis_lyrata_495189	AP2-EREBP	Genome	TF	Arabidopsis_lyrata	495189
Arabidopsis_lyrata_495839	AP2-EREBP	Genome	TF	Arabidopsis_lyrata	495839
Arabidopsis_lyrata_496151	AP2-EREBP	Genome	TF	Arabidopsis_lyrata	496151
Arabidopsis_lyrata_496326	AP2-EREBP	Genome	TF	Arabidopsis_lyrata	496326
Arabidopsis_lyrata_496327	AP2-EREBP	Genome	TF	Arabidopsis_lyrata	496327
Arabidopsis_lyrata_496690	AP2-EREBP	Genome	TF	Arabidopsis_lyrata	496690
Arabidopsis_lyrata_497236	AP2-EREBP	Genome	TF	Arabidopsis_lyrata	497236
Arabidopsis_lyrata_497440	AP2-EREBP	Genome	TF	Arabidopsis_lyrata	497440
Arabidopsis_lyrata_856016	AP2-EREBP	Genome	TF	Arabidopsis_lyrata	856016
Arabidopsis_lyrata_861519	AP2-EREBP	Genome	TF	Arabidopsis_lyrata	861519
Arabidopsis_lyrata_862141	AP2-EREBP	Genome	TF	Arabidopsis_lyrata	862141
Arabidopsis_lyrata_862319	AP2-EREBP	Genome	TF	Arabidopsis_lyrata	862319
Arabidopsis_lyrata_870458	AP2-EREBP	Genome	TF	Arabidopsis_lyrata	870458
Arabidopsis_lyrata_870655	AP2-EREBP	Genome	TF	Arabidopsis_lyrata	870655
Arabidopsis_lyrata_874157	AP2-EREBP	Genome	TF	Arabidopsis_lyrata	874157
Arabidopsis_lyrata_875616	AP2-EREBP	Genome	TF	Arabidopsis_lyrata	875616
Arabidopsis_lyrata_886837	AP2-EREBP	Genome	TF	Arabidopsis_lyrata	886837
Arabidopsis_lyrata_887537	AP2-EREBP	Genome	TF	Arabidopsis_lyrata	887537
Arabidopsis_lyrata_887599	AP2-EREBP	Genome	TF	Arabidopsis_lyrata	887599
Arabidopsis_lyrata_888596	AP2-EREBP	Genome	TF	Arabidopsis_lyrata	888596
Arabidopsis_lyrata_888650	AP2-EREBP	Genome	TF	Arabidopsis_lyrata	888650
Arabidopsis_lyrata_888685	AP2-EREBP	Genome	TF	Arabidopsis_lyrata	888685
Arabidopsis_lyrata_889793	AP2-EREBP	Genome	TF	Arabidopsis_lyrata	889793
Arabidopsis_lyrata_890147	AP2-EREBP	Genome	TF	Arabidopsis_lyrata	890147
Arabidopsis_lyrata_890210	AP2-EREBP	Genome	TF	Arabidopsis_lyrata	890210
Arabidopsis_lyrata_890960	AP2-EREBP	Genome	TF	Arabidopsis_lyrata	890960
Arabidopsis_lyrata_891481	AP2-EREBP	Genome	TF	Arabidopsis_lyrata	891481
Arabidopsis_lyrata_892081	AP2-EREBP	Genome	TF	Arabidopsis_lyrata	892081
Arabidopsis_lyrata_892441	AP2-EREBP	Genome	TF	Arabidopsis_lyrata	892441
Arabidopsis_lyrata_897690	AP2-EREBP	Genome	TF	Arabidopsis_lyrata	897690
Arabidopsis_lyrata_897795	AP2-EREBP	Genome	TF	Arabidopsis_lyrata	897795
Arabidopsis_lyrata_897935	AP2-EREBP	Genome	TF	Arabidopsis_lyrata	897935
Arabidopsis_lyrata_897996	AP2-EREBP	Genome	TF	Arabidopsis_lyrata	897996
Arabidopsis_lyrata_898520	AP2-EREBP	Genome	TF	Arabidopsis_lyrata	898520
Arabidopsis_lyrata_898836	AP2-EREBP	Genome	TF	Arabidopsis_lyrata	898836
Arabidopsis_lyrata_900468	AP2-EREBP	Genome	TF	Arabidopsis_lyrata	900468
Arabidopsis_lyrata_900671	AP2-EREBP	Genome	TF	Arabidopsis_lyrata	900671
Arabidopsis_lyrata_902763	AP2-EREBP	Genome	TF	Arabidopsis_lyrata	902763
Arabidopsis_lyrata_903325	AP2-EREBP	Genome	TF	Arabidopsis_lyrata	903325
Arabidopsis_lyrata_903921	AP2-EREBP	Genome	TF	Arabidopsis_lyrata	903921
Arabidopsis_lyrata_904766	AP2-EREBP	Genome	TF	Arabidopsis_lyrata	904766
Arabidopsis_lyrata_908707	AP2-EREBP	Genome	TF	Arabidopsis_lyrata	908707
Arabidopsis_lyrata_909007	AP2-EREBP	Genome	TF	Arabidopsis_lyrata	909007
Arabidopsis_lyrata_909345	AP2-EREBP	Genome	TF	Arabidopsis_lyrata	909345
Arabidopsis_lyrata_909855	AP2-EREBP	Genome	TF	Arabidopsis_lyrata	909855
Arabidopsis_lyrata_910017	AP2-EREBP	Genome	TF	Arabidopsis_lyrata	910017
Arabidopsis_lyrata_910177	AP2-EREBP	Genome	TF	Arabidopsis_lyrata	910177
Arabidopsis_lyrata_912253	AP2-EREBP	Genome	TF	Arabidopsis_lyrata	912253
Arabidopsis_lyrata_912555	AP2-EREBP	Genome	TF	Arabidopsis_lyrata	912555
Arabidopsis_lyrata_912628	AP2-EREBP	Genome	TF	Arabidopsis_lyrata	912628
Arabidopsis_lyrata_912950	AP2-EREBP	Genome	TF	Arabidopsis_lyrata	912950
Arabidopsis_lyrata_913157	AP2-EREBP	Genome	TF	Arabidopsis_lyrata	913157
Arabidopsis_lyrata_913363	AP2-EREBP	Genome	TF	Arabidopsis_lyrata	913363
Arabidopsis_lyrata_913731	AP2-EREBP	Genome	TF	Arabidopsis_lyrata	913731
Arabidopsis_lyrata_914837	AP2-EREBP	Genome	TF	Arabidopsis_lyrata	914837
Arabidopsis_lyrata_917307	AP2-EREBP	Genome	TF	Arabidopsis_lyrata	917307
Arabidopsis_lyrata_918237	AP2-EREBP	Genome	TF	Arabidopsis_lyrata	918237
Arabidopsis_lyrata_918241	AP2-EREBP	Genome	TF	Arabidopsis_lyrata	918241
Arabidopsis_lyrata_918406	AP2-EREBP	Genome	TF	Arabidopsis_lyrata	918406
Arabidopsis_lyrata_919438	AP2-EREBP	Genome	TF	Arabidopsis_lyrata	919438
Arabidopsis_lyrata_919839	AP2-EREBP	Genome	TF	Arabidopsis_lyrata	919839
Arabidopsis_lyrata_919990	AP2-EREBP	Genome	TF	Arabidopsis_lyrata	919990
Arabidopsis_lyrata_319704	ARF	Genome	TF	Arabidopsis_lyrata	319704
Arabidopsis_lyrata_335174	ARF	Genome	TF	Arabidopsis_lyrata	335174
Arabidopsis_lyrata_336503	ARF	Genome	TF	Arabidopsis_lyrata	336503
Arabidopsis_lyrata_349241	ARF	Genome	TF	Arabidopsis_lyrata	349241
Arabidopsis_lyrata_472210	ARF	Genome	TF	Arabidopsis_lyrata	472210
Arabidopsis_lyrata_473256	ARF	Genome	TF	Arabidopsis_lyrata	473256
Arabidopsis_lyrata_473654	ARF	Genome	TF	Arabidopsis_lyrata	473654
Arabidopsis_lyrata_475338	ARF	Genome	TF	Arabidopsis_lyrata	475338
Arabidopsis_lyrata_481671	ARF	Genome	TF	Arabidopsis_lyrata	481671
Arabidopsis_lyrata_488981	ARF	Genome	TF	Arabidopsis_lyrata	488981
Arabidopsis_lyrata_493698	ARF	Genome	TF	Arabidopsis_lyrata	493698
Arabidopsis_lyrata_496192	ARF	Genome	TF	Arabidopsis_lyrata	496192
Arabidopsis_lyrata_858253	ARF	Genome	TF	Arabidopsis_lyrata	858253
Arabidopsis_lyrata_875406	ARF	Genome	TF	Arabidopsis_lyrata	875406
Arabidopsis_lyrata_881733	ARF	Genome	TF	Arabidopsis_lyrata	881733
Arabidopsis_lyrata_881982	ARF	Genome	TF	Arabidopsis_lyrata	881982
Arabidopsis_lyrata_895674	ARF	Genome	TF	Arabidopsis_lyrata	895674
Arabidopsis_lyrata_899493	ARF	Genome	TF	Arabidopsis_lyrata	899493
Arabidopsis_lyrata_902476	ARF	Genome	TF	Arabidopsis_lyrata	902476
Arabidopsis_lyrata_904120	ARF	Genome	TF	Arabidopsis_lyrata	904120
Arabidopsis_lyrata_913475	ARF	Genome	TF	Arabidopsis_lyrata	913475
Arabidopsis_lyrata_919450	ARF	Genome	TF	Arabidopsis_lyrata	919450
Arabidopsis_lyrata_325337	ARR-B	Genome	TF	Arabidopsis_lyrata	325337
Arabidopsis_lyrata_357174	ARR-B	Genome	TF	Arabidopsis_lyrata	357174
Arabidopsis_lyrata_474061	ARR-B	Genome	TF	Arabidopsis_lyrata	474061
Arabidopsis_lyrata_479152	ARR-B	Genome	TF	Arabidopsis_lyrata	479152
Arabidopsis_lyrata_481375	ARR-B	Genome	TF	Arabidopsis_lyrata	481375
Arabidopsis_lyrata_486765	ARR-B	Genome	TF	Arabidopsis_lyrata	486765
Arabidopsis_lyrata_857408	ARR-B	Genome	TF	Arabidopsis_lyrata	857408
Arabidopsis_lyrata_886012	ARR-B	Genome	TF	Arabidopsis_lyrata	886012
Arabidopsis_lyrata_894522	ARR-B	Genome	TF	Arabidopsis_lyrata	894522
Arabidopsis_lyrata_904389	ARR-B	Genome	TF	Arabidopsis_lyrata	904389
Arabidopsis_lyrata_915160	ARR-B	Genome	TF	Arabidopsis_lyrata	915160
Arabidopsis_lyrata_327841	BBR/BPC	Genome	TF	Arabidopsis_lyrata	327841
Arabidopsis_lyrata_331146	BBR/BPC	Genome	TF	Arabidopsis_lyrata	331146
Arabidopsis_lyrata_471648	BBR/BPC	Genome	TF	Arabidopsis_lyrata	471648
Arabidopsis_lyrata_475908	BBR/BPC	Genome	TF	Arabidopsis_lyrata	475908
Arabidopsis_lyrata_480982	BBR/BPC	Genome	TF	Arabidopsis_lyrata	480982
Arabidopsis_lyrata_482514	BBR/BPC	Genome	TF	Arabidopsis_lyrata	482514
Arabidopsis_lyrata_484115	BBR/BPC	Genome	TF	Arabidopsis_lyrata	484115
Arabidopsis_lyrata_346398	BES1	Genome	TF	Arabidopsis_lyrata	346398
Arabidopsis_lyrata_356484	BES1	Genome	TF	Arabidopsis_lyrata	356484
Arabidopsis_lyrata_472158	BES1	Genome	TF	Arabidopsis_lyrata	472158
Arabidopsis_lyrata_476647	BES1	Genome	TF	Arabidopsis_lyrata	476647
Arabidopsis_lyrata_485421	BES1	Genome	TF	Arabidopsis_lyrata	485421
Arabidopsis_lyrata_492971	BES1	Genome	TF	Arabidopsis_lyrata	492971
Arabidopsis_lyrata_856241	BES1	Genome	TF	Arabidopsis_lyrata	856241
Arabidopsis_lyrata_895772	BES1	Genome	TF	Arabidopsis_lyrata	895772
Arabidopsis_lyrata_912686	BES1	Genome	TF	Arabidopsis_lyrata	912686
Arabidopsis_lyrata_312099	bHLH	Genome	TF	Arabidopsis_lyrata	312099
Arabidopsis_lyrata_312791	bHLH	Genome	TF	Arabidopsis_lyrata	312791
Arabidopsis_lyrata_313705	bHLH	Genome	TF	Arabidopsis_lyrata	313705
Arabidopsis_lyrata_319546	bHLH	Genome	TF	Arabidopsis_lyrata	319546
Arabidopsis_lyrata_324207	bHLH	Genome	TF	Arabidopsis_lyrata	324207
Arabidopsis_lyrata_327641	bHLH	Genome	TF	Arabidopsis_lyrata	327641
Arabidopsis_lyrata_327725	bHLH	Genome	TF	Arabidopsis_lyrata	327725
Arabidopsis_lyrata_329503	bHLH	Genome	TF	Arabidopsis_lyrata	329503
Arabidopsis_lyrata_332092	bHLH	Genome	TF	Arabidopsis_lyrata	332092
Arabidopsis_lyrata_333565	bHLH	Genome	TF	Arabidopsis_lyrata	333565
Arabidopsis_lyrata_333922	bHLH	Genome	TF	Arabidopsis_lyrata	333922
Arabidopsis_lyrata_335492	bHLH	Genome	TF	Arabidopsis_lyrata	335492
Arabidopsis_lyrata_337131	bHLH	Genome	TF	Arabidopsis_lyrata	337131
Arabidopsis_lyrata_347878	bHLH	Genome	TF	Arabidopsis_lyrata	347878
Arabidopsis_lyrata_348075	bHLH	Genome	TF	Arabidopsis_lyrata	348075
Arabidopsis_lyrata_353119	bHLH	Genome	TF	Arabidopsis_lyrata	353119
Arabidopsis_lyrata_354244	bHLH	Genome	TF	Arabidopsis_lyrata	354244
Arabidopsis_lyrata_354651	bHLH	Genome	TF	Arabidopsis_lyrata	354651
Arabidopsis_lyrata_358332	bHLH	Genome	TF	Arabidopsis_lyrata	358332
Arabidopsis_lyrata_358733	bHLH	Genome	TF	Arabidopsis_lyrata	358733
Arabidopsis_lyrata_470147	bHLH	Genome	TF	Arabidopsis_lyrata	470147
Arabidopsis_lyrata_470281	bHLH	Genome	TF	Arabidopsis_lyrata	470281
Arabidopsis_lyrata_470588	bHLH	Genome	TF	Arabidopsis_lyrata	470588
Arabidopsis_lyrata_471048	bHLH	Genome	TF	Arabidopsis_lyrata	471048
Arabidopsis_lyrata_471177	bHLH	Genome	TF	Arabidopsis_lyrata	471177
Arabidopsis_lyrata_471184	bHLH	Genome	TF	Arabidopsis_lyrata	471184
Arabidopsis_lyrata_471403	bHLH	Genome	TF	Arabidopsis_lyrata	471403
Arabidopsis_lyrata_472791	bHLH	Genome	TF	Arabidopsis_lyrata	472791
Arabidopsis_lyrata_472979	bHLH	Genome	TF	Arabidopsis_lyrata	472979
Arabidopsis_lyrata_474224	bHLH	Genome	TF	Arabidopsis_lyrata	474224
Arabidopsis_lyrata_474229	bHLH	Genome	TF	Arabidopsis_lyrata	474229
Arabidopsis_lyrata_474990	bHLH	Genome	TF	Arabidopsis_lyrata	474990
Arabidopsis_lyrata_475056	bHLH	Genome	TF	Arabidopsis_lyrata	475056
Arabidopsis_lyrata_475161	bHLH	Genome	TF	Arabidopsis_lyrata	475161
Arabidopsis_lyrata_475944	bHLH	Genome	TF	Arabidopsis_lyrata	475944
Arabidopsis_lyrata_476008	bHLH	Genome	TF	Arabidopsis_lyrata	476008
Arabidopsis_lyrata_476021	bHLH	Genome	TF	Arabidopsis_lyrata	476021
Arabidopsis_lyrata_476029	bHLH	Genome	TF	Arabidopsis_lyrata	476029
Arabidopsis_lyrata_476520	bHLH	Genome	TF	Arabidopsis_lyrata	476520
Arabidopsis_lyrata_476585	bHLH	Genome	TF	Arabidopsis_lyrata	476585
Arabidopsis_lyrata_479503	bHLH	Genome	TF	Arabidopsis_lyrata	479503
Arabidopsis_lyrata_479653	bHLH	Genome	TF	Arabidopsis_lyrata	479653
Arabidopsis_lyrata_479835	bHLH	Genome	TF	Arabidopsis_lyrata	479835
Arabidopsis_lyrata_480366	bHLH	Genome	TF	Arabidopsis_lyrata	480366
Arabidopsis_lyrata_480571	bHLH	Genome	TF	Arabidopsis_lyrata	480571
Arabidopsis_lyrata_480739	bHLH	Genome	TF	Arabidopsis_lyrata	480739
Arabidopsis_lyrata_481136	bHLH	Genome	TF	Arabidopsis_lyrata	481136
Arabidopsis_lyrata_481137	bHLH	Genome	TF	Arabidopsis_lyrata	481137
Arabidopsis_lyrata_481138	bHLH	Genome	TF	Arabidopsis_lyrata	481138
Arabidopsis_lyrata_481281	bHLH	Genome	TF	Arabidopsis_lyrata	481281
Arabidopsis_lyrata_481693	bHLH	Genome	TF	Arabidopsis_lyrata	481693
Arabidopsis_lyrata_482048	bHLH	Genome	TF	Arabidopsis_lyrata	482048
Arabidopsis_lyrata_482049	bHLH	Genome	TF	Arabidopsis_lyrata	482049
Arabidopsis_lyrata_483066	bHLH	Genome	TF	Arabidopsis_lyrata	483066
Arabidopsis_lyrata_483321	bHLH	Genome	TF	Arabidopsis_lyrata	483321
Arabidopsis_lyrata_483401	bHLH	Genome	TF	Arabidopsis_lyrata	483401
Arabidopsis_lyrata_483415	bHLH	Genome	TF	Arabidopsis_lyrata	483415
Arabidopsis_lyrata_483808	bHLH	Genome	TF	Arabidopsis_lyrata	483808
Arabidopsis_lyrata_484332	bHLH	Genome	TF	Arabidopsis_lyrata	484332
Arabidopsis_lyrata_484449	bHLH	Genome	TF	Arabidopsis_lyrata	484449
Arabidopsis_lyrata_485129	bHLH	Genome	TF	Arabidopsis_lyrata	485129
Arabidopsis_lyrata_485384	bHLH	Genome	TF	Arabidopsis_lyrata	485384
Arabidopsis_lyrata_486116	bHLH	Genome	TF	Arabidopsis_lyrata	486116
Arabidopsis_lyrata_486140	bHLH	Genome	TF	Arabidopsis_lyrata	486140
Arabidopsis_lyrata_486233	bHLH	Genome	TF	Arabidopsis_lyrata	486233
Arabidopsis_lyrata_486700	bHLH	Genome	TF	Arabidopsis_lyrata	486700
Arabidopsis_lyrata_486946	bHLH	Genome	TF	Arabidopsis_lyrata	486946
Arabidopsis_lyrata_487795	bHLH	Genome	TF	Arabidopsis_lyrata	487795
Arabidopsis_lyrata_487890	bHLH	Genome	TF	Arabidopsis_lyrata	487890
Arabidopsis_lyrata_489790	bHLH	Genome	TF	Arabidopsis_lyrata	489790
Arabidopsis_lyrata_489834	bHLH	Genome	TF	Arabidopsis_lyrata	489834
Arabidopsis_lyrata_490301	bHLH	Genome	TF	Arabidopsis_lyrata	490301
Arabidopsis_lyrata_490556	bHLH	Genome	TF	Arabidopsis_lyrata	490556
Arabidopsis_lyrata_491027	bHLH	Genome	TF	Arabidopsis_lyrata	491027
Arabidopsis_lyrata_491205	bHLH	Genome	TF	Arabidopsis_lyrata	491205
Arabidopsis_lyrata_491291	bHLH	Genome	TF	Arabidopsis_lyrata	491291
Arabidopsis_lyrata_491651	bHLH	Genome	TF	Arabidopsis_lyrata	491651
Arabidopsis_lyrata_491763	bHLH	Genome	TF	Arabidopsis_lyrata	491763
Arabidopsis_lyrata_492289	bHLH	Genome	TF	Arabidopsis_lyrata	492289
Arabidopsis_lyrata_493087	bHLH	Genome	TF	Arabidopsis_lyrata	493087
Arabidopsis_lyrata_493462	bHLH	Genome	TF	Arabidopsis_lyrata	493462
Arabidopsis_lyrata_493759	bHLH	Genome	TF	Arabidopsis_lyrata	493759
Arabidopsis_lyrata_493847	bHLH	Genome	TF	Arabidopsis_lyrata	493847
Arabidopsis_lyrata_494310	bHLH	Genome	TF	Arabidopsis_lyrata	494310
Arabidopsis_lyrata_494687	bHLH	Genome	TF	Arabidopsis_lyrata	494687
Arabidopsis_lyrata_494918	bHLH	Genome	TF	Arabidopsis_lyrata	494918
Arabidopsis_lyrata_495154	bHLH	Genome	TF	Arabidopsis_lyrata	495154
Arabidopsis_lyrata_495243	bHLH	Genome	TF	Arabidopsis_lyrata	495243
Arabidopsis_lyrata_495549	bHLH	Genome	TF	Arabidopsis_lyrata	495549
Arabidopsis_lyrata_495811	bHLH	Genome	TF	Arabidopsis_lyrata	495811
Arabidopsis_lyrata_496441	bHLH	Genome	TF	Arabidopsis_lyrata	496441
Arabidopsis_lyrata_496795	bHLH	Genome	TF	Arabidopsis_lyrata	496795
Arabidopsis_lyrata_496889	bHLH	Genome	TF	Arabidopsis_lyrata	496889
Arabidopsis_lyrata_496895	bHLH	Genome	TF	Arabidopsis_lyrata	496895
Arabidopsis_lyrata_497265	bHLH	Genome	TF	Arabidopsis_lyrata	497265
Arabidopsis_lyrata_497417	bHLH	Genome	TF	Arabidopsis_lyrata	497417
Arabidopsis_lyrata_855794	bHLH	Genome	TF	Arabidopsis_lyrata	855794
Arabidopsis_lyrata_856734	bHLH	Genome	TF	Arabidopsis_lyrata	856734
Arabidopsis_lyrata_856896	bHLH	Genome	TF	Arabidopsis_lyrata	856896
Arabidopsis_lyrata_860820	bHLH	Genome	TF	Arabidopsis_lyrata	860820
Arabidopsis_lyrata_864079	bHLH	Genome	TF	Arabidopsis_lyrata	864079
Arabidopsis_lyrata_864421	bHLH	Genome	TF	Arabidopsis_lyrata	864421
Arabidopsis_lyrata_869370	bHLH	Genome	TF	Arabidopsis_lyrata	869370
Arabidopsis_lyrata_869802	bHLH	Genome	TF	Arabidopsis_lyrata	869802
Arabidopsis_lyrata_870571	bHLH	Genome	TF	Arabidopsis_lyrata	870571
Arabidopsis_lyrata_872116	bHLH	Genome	TF	Arabidopsis_lyrata	872116
Arabidopsis_lyrata_873720	bHLH	Genome	TF	Arabidopsis_lyrata	873720
Arabidopsis_lyrata_873923	bHLH	Genome	TF	Arabidopsis_lyrata	873923
Arabidopsis_lyrata_877212	bHLH	Genome	TF	Arabidopsis_lyrata	877212
Arabidopsis_lyrata_879201	bHLH	Genome	TF	Arabidopsis_lyrata	879201
Arabidopsis_lyrata_879559	bHLH	Genome	TF	Arabidopsis_lyrata	879559
Arabidopsis_lyrata_883868	bHLH	Genome	TF	Arabidopsis_lyrata	883868
Arabidopsis_lyrata_885286	bHLH	Genome	TF	Arabidopsis_lyrata	885286
Arabidopsis_lyrata_885448	bHLH	Genome	TF	Arabidopsis_lyrata	885448
Arabidopsis_lyrata_885879	bHLH	Genome	TF	Arabidopsis_lyrata	885879
Arabidopsis_lyrata_888270	bHLH	Genome	TF	Arabidopsis_lyrata	888270
Arabidopsis_lyrata_890840	bHLH	Genome	TF	Arabidopsis_lyrata	890840
Arabidopsis_lyrata_891198	bHLH	Genome	TF	Arabidopsis_lyrata	891198
Arabidopsis_lyrata_892725	bHLH	Genome	TF	Arabidopsis_lyrata	892725
Arabidopsis_lyrata_893615	bHLH	Genome	TF	Arabidopsis_lyrata	893615
Arabidopsis_lyrata_894298	bHLH	Genome	TF	Arabidopsis_lyrata	894298
Arabidopsis_lyrata_896721	bHLH	Genome	TF	Arabidopsis_lyrata	896721
Arabidopsis_lyrata_898955	bHLH	Genome	TF	Arabidopsis_lyrata	898955
Arabidopsis_lyrata_902147	bHLH	Genome	TF	Arabidopsis_lyrata	902147
Arabidopsis_lyrata_903419	bHLH	Genome	TF	Arabidopsis_lyrata	903419
Arabidopsis_lyrata_903576	bHLH	Genome	TF	Arabidopsis_lyrata	903576
Arabidopsis_lyrata_904152	bHLH	Genome	TF	Arabidopsis_lyrata	904152
Arabidopsis_lyrata_904169	bHLH	Genome	TF	Arabidopsis_lyrata	904169
Arabidopsis_lyrata_907404	bHLH	Genome	TF	Arabidopsis_lyrata	907404
Arabidopsis_lyrata_907776	bHLH	Genome	TF	Arabidopsis_lyrata	907776
Arabidopsis_lyrata_907786	bHLH	Genome	TF	Arabidopsis_lyrata	907786
Arabidopsis_lyrata_908762	bHLH	Genome	TF	Arabidopsis_lyrata	908762
Arabidopsis_lyrata_912247	bHLH	Genome	TF	Arabidopsis_lyrata	912247
Arabidopsis_lyrata_913634	bHLH	Genome	TF	Arabidopsis_lyrata	913634
Arabidopsis_lyrata_915109	bHLH	Genome	TF	Arabidopsis_lyrata	915109
Arabidopsis_lyrata_916432	bHLH	Genome	TF	Arabidopsis_lyrata	916432
Arabidopsis_lyrata_916752	bHLH	Genome	TF	Arabidopsis_lyrata	916752
Arabidopsis_lyrata_920517	bHLH	Genome	TF	Arabidopsis_lyrata	920517
Arabidopsis_lyrata_470313	BSD	Genome	TF	Arabidopsis_lyrata	470313
Arabidopsis_lyrata_471202	BSD	Genome	TF	Arabidopsis_lyrata	471202
Arabidopsis_lyrata_472789	BSD	Genome	TF	Arabidopsis_lyrata	472789
Arabidopsis_lyrata_480000	BSD	Genome	TF	Arabidopsis_lyrata	480000
Arabidopsis_lyrata_486617	BSD	Genome	TF	Arabidopsis_lyrata	486617
Arabidopsis_lyrata_497083	BSD	Genome	TF	Arabidopsis_lyrata	497083
Arabidopsis_lyrata_892577	BSD	Genome	TF	Arabidopsis_lyrata	892577
Arabidopsis_lyrata_894683	BSD	Genome	TF	Arabidopsis_lyrata	894683
Arabidopsis_lyrata_311885	bZIP	Genome	TF	Arabidopsis_lyrata	311885
Arabidopsis_lyrata_312884	bZIP	Genome	TF	Arabidopsis_lyrata	312884
Arabidopsis_lyrata_321332	bZIP	Genome	TF	Arabidopsis_lyrata	321332
Arabidopsis_lyrata_322281	bZIP	Genome	TF	Arabidopsis_lyrata	322281
Arabidopsis_lyrata_324178	bZIP	Genome	TF	Arabidopsis_lyrata	324178
Arabidopsis_lyrata_342995	bZIP	Genome	TF	Arabidopsis_lyrata	342995
Arabidopsis_lyrata_343397	bZIP	Genome	TF	Arabidopsis_lyrata	343397
Arabidopsis_lyrata_470374	bZIP	Genome	TF	Arabidopsis_lyrata	470374
Arabidopsis_lyrata_473396	bZIP	Genome	TF	Arabidopsis_lyrata	473396
Arabidopsis_lyrata_473749	bZIP	Genome	TF	Arabidopsis_lyrata	473749
Arabidopsis_lyrata_473775	bZIP	Genome	TF	Arabidopsis_lyrata	473775
Arabidopsis_lyrata_473850	bZIP	Genome	TF	Arabidopsis_lyrata	473850
Arabidopsis_lyrata_474101	bZIP	Genome	TF	Arabidopsis_lyrata	474101
Arabidopsis_lyrata_475358	bZIP	Genome	TF	Arabidopsis_lyrata	475358
Arabidopsis_lyrata_475990	bZIP	Genome	TF	Arabidopsis_lyrata	475990
Arabidopsis_lyrata_476015	bZIP	Genome	TF	Arabidopsis_lyrata	476015
Arabidopsis_lyrata_478415	bZIP	Genome	TF	Arabidopsis_lyrata	478415
Arabidopsis_lyrata_478587	bZIP	Genome	TF	Arabidopsis_lyrata	478587
Arabidopsis_lyrata_479237	bZIP	Genome	TF	Arabidopsis_lyrata	479237
Arabidopsis_lyrata_479444	bZIP	Genome	TF	Arabidopsis_lyrata	479444
Arabidopsis_lyrata_480043	bZIP	Genome	TF	Arabidopsis_lyrata	480043
Arabidopsis_lyrata_480722	bZIP	Genome	TF	Arabidopsis_lyrata	480722
Arabidopsis_lyrata_480978	bZIP	Genome	TF	Arabidopsis_lyrata	480978
Arabidopsis_lyrata_482066	bZIP	Genome	TF	Arabidopsis_lyrata	482066
Arabidopsis_lyrata_482512	bZIP	Genome	TF	Arabidopsis_lyrata	482512
Arabidopsis_lyrata_483119	bZIP	Genome	TF	Arabidopsis_lyrata	483119
Arabidopsis_lyrata_483175	bZIP	Genome	TF	Arabidopsis_lyrata	483175
Arabidopsis_lyrata_483330	bZIP	Genome	TF	Arabidopsis_lyrata	483330
Arabidopsis_lyrata_484308	bZIP	Genome	TF	Arabidopsis_lyrata	484308
Arabidopsis_lyrata_484862	bZIP	Genome	TF	Arabidopsis_lyrata	484862
Arabidopsis_lyrata_485555	bZIP	Genome	TF	Arabidopsis_lyrata	485555
Arabidopsis_lyrata_486262	bZIP	Genome	TF	Arabidopsis_lyrata	486262
Arabidopsis_lyrata_486748	bZIP	Genome	TF	Arabidopsis_lyrata	486748
Arabidopsis_lyrata_487498	bZIP	Genome	TF	Arabidopsis_lyrata	487498
Arabidopsis_lyrata_487510	bZIP	Genome	TF	Arabidopsis_lyrata	487510
Arabidopsis_lyrata_487514	bZIP	Genome	TF	Arabidopsis_lyrata	487514
Arabidopsis_lyrata_487538	bZIP	Genome	TF	Arabidopsis_lyrata	487538
Arabidopsis_lyrata_487648	bZIP	Genome	TF	Arabidopsis_lyrata	487648
Arabidopsis_lyrata_487829	bZIP	Genome	TF	Arabidopsis_lyrata	487829
Arabidopsis_lyrata_488428	bZIP	Genome	TF	Arabidopsis_lyrata	488428
Arabidopsis_lyrata_489663	bZIP	Genome	TF	Arabidopsis_lyrata	489663
Arabidopsis_lyrata_490295	bZIP	Genome	TF	Arabidopsis_lyrata	490295
Arabidopsis_lyrata_491198	bZIP	Genome	TF	Arabidopsis_lyrata	491198
Arabidopsis_lyrata_491272	bZIP	Genome	TF	Arabidopsis_lyrata	491272
Arabidopsis_lyrata_494588	bZIP	Genome	TF	Arabidopsis_lyrata	494588
Arabidopsis_lyrata_495000	bZIP	Genome	TF	Arabidopsis_lyrata	495000
Arabidopsis_lyrata_496230	bZIP	Genome	TF	Arabidopsis_lyrata	496230
Arabidopsis_lyrata_856577	bZIP	Genome	TF	Arabidopsis_lyrata	856577
Arabidopsis_lyrata_856771	bZIP	Genome	TF	Arabidopsis_lyrata	856771
Arabidopsis_lyrata_856954	bZIP	Genome	TF	Arabidopsis_lyrata	856954
Arabidopsis_lyrata_857922	bZIP	Genome	TF	Arabidopsis_lyrata	857922
Arabidopsis_lyrata_864390	bZIP	Genome	TF	Arabidopsis_lyrata	864390
Arabidopsis_lyrata_878856	bZIP	Genome	TF	Arabidopsis_lyrata	878856
Arabidopsis_lyrata_884485	bZIP	Genome	TF	Arabidopsis_lyrata	884485
Arabidopsis_lyrata_886806	bZIP	Genome	TF	Arabidopsis_lyrata	886806
Arabidopsis_lyrata_887800	bZIP	Genome	TF	Arabidopsis_lyrata	887800
Arabidopsis_lyrata_888726	bZIP	Genome	TF	Arabidopsis_lyrata	888726
Arabidopsis_lyrata_892661	bZIP	Genome	TF	Arabidopsis_lyrata	892661
Arabidopsis_lyrata_895409	bZIP	Genome	TF	Arabidopsis_lyrata	895409
Arabidopsis_lyrata_899560	bZIP	Genome	TF	Arabidopsis_lyrata	899560
Arabidopsis_lyrata_900000	bZIP	Genome	TF	Arabidopsis_lyrata	900000
Arabidopsis_lyrata_900536	bZIP	Genome	TF	Arabidopsis_lyrata	900536
Arabidopsis_lyrata_900741	bZIP	Genome	TF	Arabidopsis_lyrata	900741
Arabidopsis_lyrata_903398	bZIP	Genome	TF	Arabidopsis_lyrata	903398
Arabidopsis_lyrata_905328	bZIP	Genome	TF	Arabidopsis_lyrata	905328
Arabidopsis_lyrata_906289	bZIP	Genome	TF	Arabidopsis_lyrata	906289
Arabidopsis_lyrata_906872	bZIP	Genome	TF	Arabidopsis_lyrata	906872
Arabidopsis_lyrata_907132	bZIP	Genome	TF	Arabidopsis_lyrata	907132
Arabidopsis_lyrata_909087	bZIP	Genome	TF	Arabidopsis_lyrata	909087
Arabidopsis_lyrata_910526	bZIP	Genome	TF	Arabidopsis_lyrata	910526
Arabidopsis_lyrata_912691	bZIP	Genome	TF	Arabidopsis_lyrata	912691
Arabidopsis_lyrata_912881	bZIP	Genome	TF	Arabidopsis_lyrata	912881
Arabidopsis_lyrata_916437	bZIP	Genome	TF	Arabidopsis_lyrata	916437
Arabidopsis_lyrata_919930	bZIP	Genome	TF	Arabidopsis_lyrata	919930
Arabidopsis_lyrata_920430	bZIP	Genome	TF	Arabidopsis_lyrata	920430
Arabidopsis_lyrata_920531	bZIP	Genome	TF	Arabidopsis_lyrata	920531
Arabidopsis_lyrata_318927	C2C2-CO-like	Genome	TF	Arabidopsis_lyrata	318927
Arabidopsis_lyrata_321080	C2C2-CO-like	Genome	TF	Arabidopsis_lyrata	321080
Arabidopsis_lyrata_329983	C2C2-CO-like	Genome	TF	Arabidopsis_lyrata	329983
Arabidopsis_lyrata_472829	C2C2-CO-like	Genome	TF	Arabidopsis_lyrata	472829
Arabidopsis_lyrata_473005	C2C2-CO-like	Genome	TF	Arabidopsis_lyrata	473005
Arabidopsis_lyrata_476523	C2C2-CO-like	Genome	TF	Arabidopsis_lyrata	476523
Arabidopsis_lyrata_477472	C2C2-CO-like	Genome	TF	Arabidopsis_lyrata	477472
Arabidopsis_lyrata_478095	C2C2-CO-like	Genome	TF	Arabidopsis_lyrata	478095
Arabidopsis_lyrata_481339	C2C2-CO-like	Genome	TF	Arabidopsis_lyrata	481339
Arabidopsis_lyrata_483978	C2C2-CO-like	Genome	TF	Arabidopsis_lyrata	483978
Arabidopsis_lyrata_488429	C2C2-CO-like	Genome	TF	Arabidopsis_lyrata	488429
Arabidopsis_lyrata_488432	C2C2-CO-like	Genome	TF	Arabidopsis_lyrata	488432
Arabidopsis_lyrata_489353	C2C2-CO-like	Genome	TF	Arabidopsis_lyrata	489353
Arabidopsis_lyrata_495863	C2C2-CO-like	Genome	TF	Arabidopsis_lyrata	495863
Arabidopsis_lyrata_891757	C2C2-CO-like	Genome	TF	Arabidopsis_lyrata	891757
Arabidopsis_lyrata_894620	C2C2-CO-like	Genome	TF	Arabidopsis_lyrata	894620
Arabidopsis_lyrata_917718	C2C2-CO-like	Genome	TF	Arabidopsis_lyrata	917718
Arabidopsis_lyrata_313311	C2C2-Dof	Genome	TF	Arabidopsis_lyrata	313311
Arabidopsis_lyrata_327681	C2C2-Dof	Genome	TF	Arabidopsis_lyrata	327681
Arabidopsis_lyrata_473042	C2C2-Dof	Genome	TF	Arabidopsis_lyrata	473042
Arabidopsis_lyrata_473910	C2C2-Dof	Genome	TF	Arabidopsis_lyrata	473910
Arabidopsis_lyrata_474287	C2C2-Dof	Genome	TF	Arabidopsis_lyrata	474287
Arabidopsis_lyrata_474883	C2C2-Dof	Genome	TF	Arabidopsis_lyrata	474883
Arabidopsis_lyrata_476091	C2C2-Dof	Genome	TF	Arabidopsis_lyrata	476091
Arabidopsis_lyrata_481761	C2C2-Dof	Genome	TF	Arabidopsis_lyrata	481761
Arabidopsis_lyrata_481796	C2C2-Dof	Genome	TF	Arabidopsis_lyrata	481796
Arabidopsis_lyrata_484945	C2C2-Dof	Genome	TF	Arabidopsis_lyrata	484945
Arabidopsis_lyrata_485960	C2C2-Dof	Genome	TF	Arabidopsis_lyrata	485960
Arabidopsis_lyrata_486687	C2C2-Dof	Genome	TF	Arabidopsis_lyrata	486687
Arabidopsis_lyrata_487022	C2C2-Dof	Genome	TF	Arabidopsis_lyrata	487022
Arabidopsis_lyrata_490815	C2C2-Dof	Genome	TF	Arabidopsis_lyrata	490815
Arabidopsis_lyrata_492780	C2C2-Dof	Genome	TF	Arabidopsis_lyrata	492780
Arabidopsis_lyrata_496158	C2C2-Dof	Genome	TF	Arabidopsis_lyrata	496158
Arabidopsis_lyrata_496791	C2C2-Dof	Genome	TF	Arabidopsis_lyrata	496791
Arabidopsis_lyrata_858243	C2C2-Dof	Genome	TF	Arabidopsis_lyrata	858243
Arabidopsis_lyrata_866082	C2C2-Dof	Genome	TF	Arabidopsis_lyrata	866082
Arabidopsis_lyrata_878939	C2C2-Dof	Genome	TF	Arabidopsis_lyrata	878939
Arabidopsis_lyrata_889592	C2C2-Dof	Genome	TF	Arabidopsis_lyrata	889592
Arabidopsis_lyrata_890435	C2C2-Dof	Genome	TF	Arabidopsis_lyrata	890435
Arabidopsis_lyrata_898570	C2C2-Dof	Genome	TF	Arabidopsis_lyrata	898570
Arabidopsis_lyrata_902497	C2C2-Dof	Genome	TF	Arabidopsis_lyrata	902497
Arabidopsis_lyrata_902903	C2C2-Dof	Genome	TF	Arabidopsis_lyrata	902903
Arabidopsis_lyrata_904128	C2C2-Dof	Genome	TF	Arabidopsis_lyrata	904128
Arabidopsis_lyrata_906610	C2C2-Dof	Genome	TF	Arabidopsis_lyrata	906610
Arabidopsis_lyrata_914578	C2C2-Dof	Genome	TF	Arabidopsis_lyrata	914578
Arabidopsis_lyrata_914579	C2C2-Dof	Genome	TF	Arabidopsis_lyrata	914579
Arabidopsis_lyrata_916337	C2C2-Dof	Genome	TF	Arabidopsis_lyrata	916337
Arabidopsis_lyrata_919324	C2C2-Dof	Genome	TF	Arabidopsis_lyrata	919324
Arabidopsis_lyrata_919507	C2C2-Dof	Genome	TF	Arabidopsis_lyrata	919507
Arabidopsis_lyrata_919576	C2C2-Dof	Genome	TF	Arabidopsis_lyrata	919576
Arabidopsis_lyrata_920022	C2C2-Dof	Genome	TF	Arabidopsis_lyrata	920022
Arabidopsis_lyrata_323669	C2C2-GATA	Genome	TF	Arabidopsis_lyrata	323669
Arabidopsis_lyrata_329901	C2C2-GATA	Genome	TF	Arabidopsis_lyrata	329901
Arabidopsis_lyrata_356279	C2C2-GATA	Genome	TF	Arabidopsis_lyrata	356279
Arabidopsis_lyrata_470852	C2C2-GATA	Genome	TF	Arabidopsis_lyrata	470852
Arabidopsis_lyrata_477989	C2C2-GATA	Genome	TF	Arabidopsis_lyrata	477989
Arabidopsis_lyrata_479155	C2C2-GATA	Genome	TF	Arabidopsis_lyrata	479155
Arabidopsis_lyrata_479637	C2C2-GATA	Genome	TF	Arabidopsis_lyrata	479637
Arabidopsis_lyrata_479930	C2C2-GATA	Genome	TF	Arabidopsis_lyrata	479930
Arabidopsis_lyrata_485891	C2C2-GATA	Genome	TF	Arabidopsis_lyrata	485891
Arabidopsis_lyrata_486528	C2C2-GATA	Genome	TF	Arabidopsis_lyrata	486528
Arabidopsis_lyrata_490976	C2C2-GATA	Genome	TF	Arabidopsis_lyrata	490976
Arabidopsis_lyrata_491007	C2C2-GATA	Genome	TF	Arabidopsis_lyrata	491007
Arabidopsis_lyrata_491187	C2C2-GATA	Genome	TF	Arabidopsis_lyrata	491187
Arabidopsis_lyrata_491407	C2C2-GATA	Genome	TF	Arabidopsis_lyrata	491407
Arabidopsis_lyrata_492197	C2C2-GATA	Genome	TF	Arabidopsis_lyrata	492197
Arabidopsis_lyrata_492399	C2C2-GATA	Genome	TF	Arabidopsis_lyrata	492399
Arabidopsis_lyrata_493120	C2C2-GATA	Genome	TF	Arabidopsis_lyrata	493120
Arabidopsis_lyrata_495776	C2C2-GATA	Genome	TF	Arabidopsis_lyrata	495776
Arabidopsis_lyrata_496973	C2C2-GATA	Genome	TF	Arabidopsis_lyrata	496973
Arabidopsis_lyrata_863107	C2C2-GATA	Genome	TF	Arabidopsis_lyrata	863107
Arabidopsis_lyrata_865791	C2C2-GATA	Genome	TF	Arabidopsis_lyrata	865791
Arabidopsis_lyrata_866473	C2C2-GATA	Genome	TF	Arabidopsis_lyrata	866473
Arabidopsis_lyrata_873583	C2C2-GATA	Genome	TF	Arabidopsis_lyrata	873583
Arabidopsis_lyrata_875174	C2C2-GATA	Genome	TF	Arabidopsis_lyrata	875174
Arabidopsis_lyrata_892135	C2C2-GATA	Genome	TF	Arabidopsis_lyrata	892135
Arabidopsis_lyrata_901675	C2C2-GATA	Genome	TF	Arabidopsis_lyrata	901675
Arabidopsis_lyrata_903940	C2C2-GATA	Genome	TF	Arabidopsis_lyrata	903940
Arabidopsis_lyrata_917909	C2C2-GATA	Genome	TF	Arabidopsis_lyrata	917909
Arabidopsis_lyrata_335587	C2C2-YABBY	Genome	TF	Arabidopsis_lyrata	335587
Arabidopsis_lyrata_470907	C2C2-YABBY	Genome	TF	Arabidopsis_lyrata	470907
Arabidopsis_lyrata_476042	C2C2-YABBY	Genome	TF	Arabidopsis_lyrata	476042
Arabidopsis_lyrata_481524	C2C2-YABBY	Genome	TF	Arabidopsis_lyrata	481524
Arabidopsis_lyrata_490550	C2C2-YABBY	Genome	TF	Arabidopsis_lyrata	490550
Arabidopsis_lyrata_903959	C2C2-YABBY	Genome	TF	Arabidopsis_lyrata	903959
Arabidopsis_lyrata_312456	C2H2	Genome	TF	Arabidopsis_lyrata	312456
Arabidopsis_lyrata_314403	C2H2	Genome	TF	Arabidopsis_lyrata	314403
Arabidopsis_lyrata_318837	C2H2	Genome	TF	Arabidopsis_lyrata	318837
Arabidopsis_lyrata_323008	C2H2	Genome	TF	Arabidopsis_lyrata	323008
Arabidopsis_lyrata_325146	C2H2	Genome	TF	Arabidopsis_lyrata	325146
Arabidopsis_lyrata_326585	C2H2	Genome	TF	Arabidopsis_lyrata	326585
Arabidopsis_lyrata_328581	C2H2	Genome	TF	Arabidopsis_lyrata	328581
Arabidopsis_lyrata_333453	C2H2	Genome	TF	Arabidopsis_lyrata	333453
Arabidopsis_lyrata_333455	C2H2	Genome	TF	Arabidopsis_lyrata	333455
Arabidopsis_lyrata_334119	C2H2	Genome	TF	Arabidopsis_lyrata	334119
Arabidopsis_lyrata_349656	C2H2	Genome	TF	Arabidopsis_lyrata	349656
Arabidopsis_lyrata_352566	C2H2	Genome	TF	Arabidopsis_lyrata	352566
Arabidopsis_lyrata_357440	C2H2	Genome	TF	Arabidopsis_lyrata	357440
Arabidopsis_lyrata_470357	C2H2	Genome	TF	Arabidopsis_lyrata	470357
Arabidopsis_lyrata_471161	C2H2	Genome	TF	Arabidopsis_lyrata	471161
Arabidopsis_lyrata_471484	C2H2	Genome	TF	Arabidopsis_lyrata	471484
Arabidopsis_lyrata_472748	C2H2	Genome	TF	Arabidopsis_lyrata	472748
Arabidopsis_lyrata_472750	C2H2	Genome	TF	Arabidopsis_lyrata	472750
Arabidopsis_lyrata_472884	C2H2	Genome	TF	Arabidopsis_lyrata	472884
Arabidopsis_lyrata_472978	C2H2	Genome	TF	Arabidopsis_lyrata	472978
Arabidopsis_lyrata_473343	C2H2	Genome	TF	Arabidopsis_lyrata	473343
Arabidopsis_lyrata_473593	C2H2	Genome	TF	Arabidopsis_lyrata	473593
Arabidopsis_lyrata_473652	C2H2	Genome	TF	Arabidopsis_lyrata	473652
Arabidopsis_lyrata_475716	C2H2	Genome	TF	Arabidopsis_lyrata	475716
Arabidopsis_lyrata_475906	C2H2	Genome	TF	Arabidopsis_lyrata	475906
Arabidopsis_lyrata_476336	C2H2	Genome	TF	Arabidopsis_lyrata	476336
Arabidopsis_lyrata_476719	C2H2	Genome	TF	Arabidopsis_lyrata	476719
Arabidopsis_lyrata_477174	C2H2	Genome	TF	Arabidopsis_lyrata	477174
Arabidopsis_lyrata_477432	C2H2	Genome	TF	Arabidopsis_lyrata	477432
Arabidopsis_lyrata_478379	C2H2	Genome	TF	Arabidopsis_lyrata	478379
Arabidopsis_lyrata_478784	C2H2	Genome	TF	Arabidopsis_lyrata	478784
Arabidopsis_lyrata_479472	C2H2	Genome	TF	Arabidopsis_lyrata	479472
Arabidopsis_lyrata_479823	C2H2	Genome	TF	Arabidopsis_lyrata	479823
Arabidopsis_lyrata_480534	C2H2	Genome	TF	Arabidopsis_lyrata	480534
Arabidopsis_lyrata_481235	C2H2	Genome	TF	Arabidopsis_lyrata	481235
Arabidopsis_lyrata_481569	C2H2	Genome	TF	Arabidopsis_lyrata	481569
Arabidopsis_lyrata_481690	C2H2	Genome	TF	Arabidopsis_lyrata	481690
Arabidopsis_lyrata_481881	C2H2	Genome	TF	Arabidopsis_lyrata	481881
Arabidopsis_lyrata_482736	C2H2	Genome	TF	Arabidopsis_lyrata	482736
Arabidopsis_lyrata_483645	C2H2	Genome	TF	Arabidopsis_lyrata	483645
Arabidopsis_lyrata_484002	C2H2	Genome	TF	Arabidopsis_lyrata	484002
Arabidopsis_lyrata_484116	C2H2	Genome	TF	Arabidopsis_lyrata	484116
Arabidopsis_lyrata_484989	C2H2	Genome	TF	Arabidopsis_lyrata	484989
Arabidopsis_lyrata_485204	C2H2	Genome	TF	Arabidopsis_lyrata	485204
Arabidopsis_lyrata_485352	C2H2	Genome	TF	Arabidopsis_lyrata	485352
Arabidopsis_lyrata_485418	C2H2	Genome	TF	Arabidopsis_lyrata	485418
Arabidopsis_lyrata_485744	C2H2	Genome	TF	Arabidopsis_lyrata	485744
Arabidopsis_lyrata_486194	C2H2	Genome	TF	Arabidopsis_lyrata	486194
Arabidopsis_lyrata_486217	C2H2	Genome	TF	Arabidopsis_lyrata	486217
Arabidopsis_lyrata_486259	C2H2	Genome	TF	Arabidopsis_lyrata	486259
Arabidopsis_lyrata_486883	C2H2	Genome	TF	Arabidopsis_lyrata	486883
Arabidopsis_lyrata_487085	C2H2	Genome	TF	Arabidopsis_lyrata	487085
Arabidopsis_lyrata_487204	C2H2	Genome	TF	Arabidopsis_lyrata	487204
Arabidopsis_lyrata_487408	C2H2	Genome	TF	Arabidopsis_lyrata	487408
Arabidopsis_lyrata_487475	C2H2	Genome	TF	Arabidopsis_lyrata	487475
Arabidopsis_lyrata_487793	C2H2	Genome	TF	Arabidopsis_lyrata	487793
Arabidopsis_lyrata_488229	C2H2	Genome	TF	Arabidopsis_lyrata	488229
Arabidopsis_lyrata_489543	C2H2	Genome	TF	Arabidopsis_lyrata	489543
Arabidopsis_lyrata_489687	C2H2	Genome	TF	Arabidopsis_lyrata	489687
Arabidopsis_lyrata_490032	C2H2	Genome	TF	Arabidopsis_lyrata	490032
Arabidopsis_lyrata_492266	C2H2	Genome	TF	Arabidopsis_lyrata	492266
Arabidopsis_lyrata_493092	C2H2	Genome	TF	Arabidopsis_lyrata	493092
Arabidopsis_lyrata_493215	C2H2	Genome	TF	Arabidopsis_lyrata	493215
Arabidopsis_lyrata_495709	C2H2	Genome	TF	Arabidopsis_lyrata	495709
Arabidopsis_lyrata_496306	C2H2	Genome	TF	Arabidopsis_lyrata	496306
Arabidopsis_lyrata_496511	C2H2	Genome	TF	Arabidopsis_lyrata	496511
Arabidopsis_lyrata_496850	C2H2	Genome	TF	Arabidopsis_lyrata	496850
Arabidopsis_lyrata_496927	C2H2	Genome	TF	Arabidopsis_lyrata	496927
Arabidopsis_lyrata_497512	C2H2	Genome	TF	Arabidopsis_lyrata	497512
Arabidopsis_lyrata_855785	C2H2	Genome	TF	Arabidopsis_lyrata	855785
Arabidopsis_lyrata_880976	C2H2	Genome	TF	Arabidopsis_lyrata	880976
Arabidopsis_lyrata_882294	C2H2	Genome	TF	Arabidopsis_lyrata	882294
Arabidopsis_lyrata_883118	C2H2	Genome	TF	Arabidopsis_lyrata	883118
Arabidopsis_lyrata_886281	C2H2	Genome	TF	Arabidopsis_lyrata	886281
Arabidopsis_lyrata_892084	C2H2	Genome	TF	Arabidopsis_lyrata	892084
Arabidopsis_lyrata_899797	C2H2	Genome	TF	Arabidopsis_lyrata	899797
Arabidopsis_lyrata_900055	C2H2	Genome	TF	Arabidopsis_lyrata	900055
Arabidopsis_lyrata_900233	C2H2	Genome	TF	Arabidopsis_lyrata	900233
Arabidopsis_lyrata_901824	C2H2	Genome	TF	Arabidopsis_lyrata	901824
Arabidopsis_lyrata_902954	C2H2	Genome	TF	Arabidopsis_lyrata	902954
Arabidopsis_lyrata_903524	C2H2	Genome	TF	Arabidopsis_lyrata	903524
Arabidopsis_lyrata_903538	C2H2	Genome	TF	Arabidopsis_lyrata	903538
Arabidopsis_lyrata_903597	C2H2	Genome	TF	Arabidopsis_lyrata	903597
Arabidopsis_lyrata_904431	C2H2	Genome	TF	Arabidopsis_lyrata	904431
Arabidopsis_lyrata_904432	C2H2	Genome	TF	Arabidopsis_lyrata	904432
Arabidopsis_lyrata_905682	C2H2	Genome	TF	Arabidopsis_lyrata	905682
Arabidopsis_lyrata_906087	C2H2	Genome	TF	Arabidopsis_lyrata	906087
Arabidopsis_lyrata_906780	C2H2	Genome	TF	Arabidopsis_lyrata	906780
Arabidopsis_lyrata_907587	C2H2	Genome	TF	Arabidopsis_lyrata	907587
Arabidopsis_lyrata_908222	C2H2	Genome	TF	Arabidopsis_lyrata	908222
Arabidopsis_lyrata_908317	C2H2	Genome	TF	Arabidopsis_lyrata	908317
Arabidopsis_lyrata_908323	C2H2	Genome	TF	Arabidopsis_lyrata	908323
Arabidopsis_lyrata_909054	C2H2	Genome	TF	Arabidopsis_lyrata	909054
Arabidopsis_lyrata_909520	C2H2	Genome	TF	Arabidopsis_lyrata	909520
Arabidopsis_lyrata_910303	C2H2	Genome	TF	Arabidopsis_lyrata	910303
Arabidopsis_lyrata_910560	C2H2	Genome	TF	Arabidopsis_lyrata	910560
Arabidopsis_lyrata_912851	C2H2	Genome	TF	Arabidopsis_lyrata	912851
Arabidopsis_lyrata_917204	C2H2	Genome	TF	Arabidopsis_lyrata	917204
Arabidopsis_lyrata_917293	C2H2	Genome	TF	Arabidopsis_lyrata	917293
Arabidopsis_lyrata_917370	C2H2	Genome	TF	Arabidopsis_lyrata	917370
Arabidopsis_lyrata_919218	C2H2	Genome	TF	Arabidopsis_lyrata	919218
Arabidopsis_lyrata_919530	C2H2	Genome	TF	Arabidopsis_lyrata	919530
Arabidopsis_lyrata_919533	C2H2	Genome	TF	Arabidopsis_lyrata	919533
Arabidopsis_lyrata_313049	C3H	Genome	TF	Arabidopsis_lyrata	313049
Arabidopsis_lyrata_313613	C3H	Genome	TF	Arabidopsis_lyrata	313613
Arabidopsis_lyrata_317994	C3H	Genome	TF	Arabidopsis_lyrata	317994
Arabidopsis_lyrata_319845	C3H	Genome	TF	Arabidopsis_lyrata	319845
Arabidopsis_lyrata_321255	C3H	Genome	TF	Arabidopsis_lyrata	321255
Arabidopsis_lyrata_323163	C3H	Genome	TF	Arabidopsis_lyrata	323163
Arabidopsis_lyrata_325295	C3H	Genome	TF	Arabidopsis_lyrata	325295
Arabidopsis_lyrata_325766	C3H	Genome	TF	Arabidopsis_lyrata	325766
Arabidopsis_lyrata_329122	C3H	Genome	TF	Arabidopsis_lyrata	329122
Arabidopsis_lyrata_337099	C3H	Genome	TF	Arabidopsis_lyrata	337099
Arabidopsis_lyrata_344719	C3H	Genome	TF	Arabidopsis_lyrata	344719
Arabidopsis_lyrata_345050	C3H	Genome	TF	Arabidopsis_lyrata	345050
Arabidopsis_lyrata_347147	C3H	Genome	TF	Arabidopsis_lyrata	347147
Arabidopsis_lyrata_358097	C3H	Genome	TF	Arabidopsis_lyrata	358097
Arabidopsis_lyrata_470353	C3H	Genome	TF	Arabidopsis_lyrata	470353
Arabidopsis_lyrata_470757	C3H	Genome	TF	Arabidopsis_lyrata	470757
Arabidopsis_lyrata_471143	C3H	Genome	TF	Arabidopsis_lyrata	471143
Arabidopsis_lyrata_472211	C3H	Genome	TF	Arabidopsis_lyrata	472211
Arabidopsis_lyrata_472969	C3H	Genome	TF	Arabidopsis_lyrata	472969
Arabidopsis_lyrata_475777	C3H	Genome	TF	Arabidopsis_lyrata	475777
Arabidopsis_lyrata_475938	C3H	Genome	TF	Arabidopsis_lyrata	475938
Arabidopsis_lyrata_476679	C3H	Genome	TF	Arabidopsis_lyrata	476679
Arabidopsis_lyrata_477525	C3H	Genome	TF	Arabidopsis_lyrata	477525
Arabidopsis_lyrata_477944	C3H	Genome	TF	Arabidopsis_lyrata	477944
Arabidopsis_lyrata_478149	C3H	Genome	TF	Arabidopsis_lyrata	478149
Arabidopsis_lyrata_478627	C3H	Genome	TF	Arabidopsis_lyrata	478627
Arabidopsis_lyrata_479452	C3H	Genome	TF	Arabidopsis_lyrata	479452
Arabidopsis_lyrata_480130	C3H	Genome	TF	Arabidopsis_lyrata	480130
Arabidopsis_lyrata_480442	C3H	Genome	TF	Arabidopsis_lyrata	480442
Arabidopsis_lyrata_480488	C3H	Genome	TF	Arabidopsis_lyrata	480488
Arabidopsis_lyrata_481343	C3H	Genome	TF	Arabidopsis_lyrata	481343
Arabidopsis_lyrata_481444	C3H	Genome	TF	Arabidopsis_lyrata	481444
Arabidopsis_lyrata_483950	C3H	Genome	TF	Arabidopsis_lyrata	483950
Arabidopsis_lyrata_484140	C3H	Genome	TF	Arabidopsis_lyrata	484140
Arabidopsis_lyrata_485553	C3H	Genome	TF	Arabidopsis_lyrata	485553
Arabidopsis_lyrata_485672	C3H	Genome	TF	Arabidopsis_lyrata	485672
Arabidopsis_lyrata_486038	C3H	Genome	TF	Arabidopsis_lyrata	486038
Arabidopsis_lyrata_487583	C3H	Genome	TF	Arabidopsis_lyrata	487583
Arabidopsis_lyrata_488102	C3H	Genome	TF	Arabidopsis_lyrata	488102
Arabidopsis_lyrata_488510	C3H	Genome	TF	Arabidopsis_lyrata	488510
Arabidopsis_lyrata_488738	C3H	Genome	TF	Arabidopsis_lyrata	488738
Arabidopsis_lyrata_491837	C3H	Genome	TF	Arabidopsis_lyrata	491837
Arabidopsis_lyrata_493888	C3H	Genome	TF	Arabidopsis_lyrata	493888
Arabidopsis_lyrata_494567	C3H	Genome	TF	Arabidopsis_lyrata	494567
Arabidopsis_lyrata_494737	C3H	Genome	TF	Arabidopsis_lyrata	494737
Arabidopsis_lyrata_495266	C3H	Genome	TF	Arabidopsis_lyrata	495266
Arabidopsis_lyrata_495780	C3H	Genome	TF	Arabidopsis_lyrata	495780
Arabidopsis_lyrata_495985	C3H	Genome	TF	Arabidopsis_lyrata	495985
Arabidopsis_lyrata_496509	C3H	Genome	TF	Arabidopsis_lyrata	496509
Arabidopsis_lyrata_496979	C3H	Genome	TF	Arabidopsis_lyrata	496979
Arabidopsis_lyrata_855832	C3H	Genome	TF	Arabidopsis_lyrata	855832
Arabidopsis_lyrata_868960	C3H	Genome	TF	Arabidopsis_lyrata	868960
Arabidopsis_lyrata_877838	C3H	Genome	TF	Arabidopsis_lyrata	877838
Arabidopsis_lyrata_878662	C3H	Genome	TF	Arabidopsis_lyrata	878662
Arabidopsis_lyrata_882420	C3H	Genome	TF	Arabidopsis_lyrata	882420
Arabidopsis_lyrata_887320	C3H	Genome	TF	Arabidopsis_lyrata	887320
Arabidopsis_lyrata_890483	C3H	Genome	TF	Arabidopsis_lyrata	890483
Arabidopsis_lyrata_890484	C3H	Genome	TF	Arabidopsis_lyrata	890484
Arabidopsis_lyrata_890485	C3H	Genome	TF	Arabidopsis_lyrata	890485
Arabidopsis_lyrata_890588	C3H	Genome	TF	Arabidopsis_lyrata	890588
Arabidopsis_lyrata_890808	C3H	Genome	TF	Arabidopsis_lyrata	890808
Arabidopsis_lyrata_891632	C3H	Genome	TF	Arabidopsis_lyrata	891632
Arabidopsis_lyrata_898233	C3H	Genome	TF	Arabidopsis_lyrata	898233
Arabidopsis_lyrata_898633	C3H	Genome	TF	Arabidopsis_lyrata	898633
Arabidopsis_lyrata_901404	C3H	Genome	TF	Arabidopsis_lyrata	901404
Arabidopsis_lyrata_902470	C3H	Genome	TF	Arabidopsis_lyrata	902470
Arabidopsis_lyrata_904260	C3H	Genome	TF	Arabidopsis_lyrata	904260
Arabidopsis_lyrata_905943	C3H	Genome	TF	Arabidopsis_lyrata	905943
Arabidopsis_lyrata_906088	C3H	Genome	TF	Arabidopsis_lyrata	906088
Arabidopsis_lyrata_906461	C3H	Genome	TF	Arabidopsis_lyrata	906461
Arabidopsis_lyrata_907942	C3H	Genome	TF	Arabidopsis_lyrata	907942
Arabidopsis_lyrata_910739	C3H	Genome	TF	Arabidopsis_lyrata	910739
Arabidopsis_lyrata_916000	C3H	Genome	TF	Arabidopsis_lyrata	916000
Arabidopsis_lyrata_918852	C3H	Genome	TF	Arabidopsis_lyrata	918852
Arabidopsis_lyrata_920502	C3H	Genome	TF	Arabidopsis_lyrata	920502
Arabidopsis_lyrata_315745	CAMTA	Genome	TF	Arabidopsis_lyrata	315745
Arabidopsis_lyrata_318458	CAMTA	Genome	TF	Arabidopsis_lyrata	318458
Arabidopsis_lyrata_355148	CAMTA	Genome	TF	Arabidopsis_lyrata	355148
Arabidopsis_lyrata_481093	CAMTA	Genome	TF	Arabidopsis_lyrata	481093
Arabidopsis_lyrata_487754	CAMTA	Genome	TF	Arabidopsis_lyrata	487754
Arabidopsis_lyrata_919730	CAMTA	Genome	TF	Arabidopsis_lyrata	919730
Arabidopsis_lyrata_325322	CCAAT	Genome	TF	Arabidopsis_lyrata	325322
Arabidopsis_lyrata_334085	CCAAT	Genome	TF	Arabidopsis_lyrata	334085
Arabidopsis_lyrata_337754	CCAAT	Genome	TF	Arabidopsis_lyrata	337754
Arabidopsis_lyrata_339498	CCAAT	Genome	TF	Arabidopsis_lyrata	339498
Arabidopsis_lyrata_356189	CCAAT	Genome	TF	Arabidopsis_lyrata	356189
Arabidopsis_lyrata_359494	CCAAT	Genome	TF	Arabidopsis_lyrata	359494
Arabidopsis_lyrata_470975	CCAAT	Genome	TF	Arabidopsis_lyrata	470975
Arabidopsis_lyrata_471968	CCAAT	Genome	TF	Arabidopsis_lyrata	471968
Arabidopsis_lyrata_472432	CCAAT	Genome	TF	Arabidopsis_lyrata	472432
Arabidopsis_lyrata_473278	CCAAT	Genome	TF	Arabidopsis_lyrata	473278
Arabidopsis_lyrata_474223	CCAAT	Genome	TF	Arabidopsis_lyrata	474223
Arabidopsis_lyrata_474686	CCAAT	Genome	TF	Arabidopsis_lyrata	474686
Arabidopsis_lyrata_474760	CCAAT	Genome	TF	Arabidopsis_lyrata	474760
Arabidopsis_lyrata_477862	CCAAT	Genome	TF	Arabidopsis_lyrata	477862
Arabidopsis_lyrata_478603	CCAAT	Genome	TF	Arabidopsis_lyrata	478603
Arabidopsis_lyrata_481647	CCAAT	Genome	TF	Arabidopsis_lyrata	481647
Arabidopsis_lyrata_482436	CCAAT	Genome	TF	Arabidopsis_lyrata	482436
Arabidopsis_lyrata_483964	CCAAT	Genome	TF	Arabidopsis_lyrata	483964
Arabidopsis_lyrata_485217	CCAAT	Genome	TF	Arabidopsis_lyrata	485217
Arabidopsis_lyrata_487654	CCAAT	Genome	TF	Arabidopsis_lyrata	487654
Arabidopsis_lyrata_489163	CCAAT	Genome	TF	Arabidopsis_lyrata	489163
Arabidopsis_lyrata_492075	CCAAT	Genome	TF	Arabidopsis_lyrata	492075
Arabidopsis_lyrata_493452	CCAAT	Genome	TF	Arabidopsis_lyrata	493452
Arabidopsis_lyrata_494163	CCAAT	Genome	TF	Arabidopsis_lyrata	494163
Arabidopsis_lyrata_494206	CCAAT	Genome	TF	Arabidopsis_lyrata	494206
Arabidopsis_lyrata_495114	CCAAT	Genome	TF	Arabidopsis_lyrata	495114
Arabidopsis_lyrata_496533	CCAAT	Genome	TF	Arabidopsis_lyrata	496533
Arabidopsis_lyrata_497363	CCAAT	Genome	TF	Arabidopsis_lyrata	497363
Arabidopsis_lyrata_856033	CCAAT	Genome	TF	Arabidopsis_lyrata	856033
Arabidopsis_lyrata_861669	CCAAT	Genome	TF	Arabidopsis_lyrata	861669
Arabidopsis_lyrata_862367	CCAAT	Genome	TF	Arabidopsis_lyrata	862367
Arabidopsis_lyrata_872815	CCAAT	Genome	TF	Arabidopsis_lyrata	872815
Arabidopsis_lyrata_883093	CCAAT	Genome	TF	Arabidopsis_lyrata	883093
Arabidopsis_lyrata_888122	CCAAT	Genome	TF	Arabidopsis_lyrata	888122
Arabidopsis_lyrata_888138	CCAAT	Genome	TF	Arabidopsis_lyrata	888138
Arabidopsis_lyrata_889673	CCAAT	Genome	TF	Arabidopsis_lyrata	889673
Arabidopsis_lyrata_889675	CCAAT	Genome	TF	Arabidopsis_lyrata	889675
Arabidopsis_lyrata_898500	CCAAT	Genome	TF	Arabidopsis_lyrata	898500
Arabidopsis_lyrata_898527	CCAAT	Genome	TF	Arabidopsis_lyrata	898527
Arabidopsis_lyrata_899587	CCAAT	Genome	TF	Arabidopsis_lyrata	899587
Arabidopsis_lyrata_899680	CCAAT	Genome	TF	Arabidopsis_lyrata	899680
Arabidopsis_lyrata_902841	CCAAT	Genome	TF	Arabidopsis_lyrata	902841
Arabidopsis_lyrata_903128	CCAAT	Genome	TF	Arabidopsis_lyrata	903128
Arabidopsis_lyrata_906721	CCAAT	Genome	TF	Arabidopsis_lyrata	906721
Arabidopsis_lyrata_908579	CCAAT	Genome	TF	Arabidopsis_lyrata	908579
Arabidopsis_lyrata_916372	CCAAT	Genome	TF	Arabidopsis_lyrata	916372
Arabidopsis_lyrata_916623	CCAAT	Genome	TF	Arabidopsis_lyrata	916623
Arabidopsis_lyrata_917343	CCAAT	Genome	TF	Arabidopsis_lyrata	917343
Arabidopsis_lyrata_918081	CCAAT	Genome	TF	Arabidopsis_lyrata	918081
Arabidopsis_lyrata_918084	CCAAT	Genome	TF	Arabidopsis_lyrata	918084
Arabidopsis_lyrata_918088	CCAAT	Genome	TF	Arabidopsis_lyrata	918088
Arabidopsis_lyrata_918601	CCAAT	Genome	TF	Arabidopsis_lyrata	918601
Arabidopsis_lyrata_317350	CPP	Genome	TF	Arabidopsis_lyrata	317350
Arabidopsis_lyrata_479789	CPP	Genome	TF	Arabidopsis_lyrata	479789
Arabidopsis_lyrata_491858	CPP	Genome	TF	Arabidopsis_lyrata	491858
Arabidopsis_lyrata_493420	CPP	Genome	TF	Arabidopsis_lyrata	493420
Arabidopsis_lyrata_873042	CPP	Genome	TF	Arabidopsis_lyrata	873042
Arabidopsis_lyrata_874847	CPP	Genome	TF	Arabidopsis_lyrata	874847
Arabidopsis_lyrata_898758	CPP	Genome	TF	Arabidopsis_lyrata	898758
Arabidopsis_lyrata_336732	CSD	Genome	TF	Arabidopsis_lyrata	336732
Arabidopsis_lyrata_347204	CSD	Genome	TF	Arabidopsis_lyrata	347204
Arabidopsis_lyrata_351768	CSD	Genome	TF	Arabidopsis_lyrata	351768
Arabidopsis_lyrata_359133	CSD	Genome	TF	Arabidopsis_lyrata	359133
Arabidopsis_lyrata_359579	CSD	Genome	TF	Arabidopsis_lyrata	359579
Arabidopsis_lyrata_480687	CSD	Genome	TF	Arabidopsis_lyrata	480687
Arabidopsis_lyrata_480954	CSD	Genome	TF	Arabidopsis_lyrata	480954
Arabidopsis_lyrata_491032	CSD	Genome	TF	Arabidopsis_lyrata	491032
Arabidopsis_lyrata_858957	CSD	Genome	TF	Arabidopsis_lyrata	858957
Arabidopsis_lyrata_873550	CSD	Genome	TF	Arabidopsis_lyrata	873550
Arabidopsis_lyrata_875321	CSD	Genome	TF	Arabidopsis_lyrata	875321
Arabidopsis_lyrata_876490	CSD	Genome	TF	Arabidopsis_lyrata	876490
Arabidopsis_lyrata_877062	CSD	Genome	TF	Arabidopsis_lyrata	877062
Arabidopsis_lyrata_879449	CSD	Genome	TF	Arabidopsis_lyrata	879449
Arabidopsis_lyrata_880742	CSD	Genome	TF	Arabidopsis_lyrata	880742
Arabidopsis_lyrata_900266	CSD	Genome	TF	Arabidopsis_lyrata	900266
Arabidopsis_lyrata_912317	CSD	Genome	TF	Arabidopsis_lyrata	912317
Arabidopsis_lyrata_473940	DBP	Genome	TF	Arabidopsis_lyrata	473940
Arabidopsis_lyrata_481413	DBP	Genome	TF	Arabidopsis_lyrata	481413
Arabidopsis_lyrata_485498	DBP	Genome	TF	Arabidopsis_lyrata	485498
Arabidopsis_lyrata_486731	DBP	Genome	TF	Arabidopsis_lyrata	486731
Arabidopsis_lyrata_314229	E2F-DP	Genome	TF	Arabidopsis_lyrata	314229
Arabidopsis_lyrata_482574	E2F-DP	Genome	TF	Arabidopsis_lyrata	482574
Arabidopsis_lyrata_485177	E2F-DP	Genome	TF	Arabidopsis_lyrata	485177
Arabidopsis_lyrata_487025	E2F-DP	Genome	TF	Arabidopsis_lyrata	487025
Arabidopsis_lyrata_487116	E2F-DP	Genome	TF	Arabidopsis_lyrata	487116
Arabidopsis_lyrata_489072	E2F-DP	Genome	TF	Arabidopsis_lyrata	489072
Arabidopsis_lyrata_861888	E2F-DP	Genome	TF	Arabidopsis_lyrata	861888
Arabidopsis_lyrata_351206	EIL	Genome	TF	Arabidopsis_lyrata	351206
Arabidopsis_lyrata_479603	EIL	Genome	TF	Arabidopsis_lyrata	479603
Arabidopsis_lyrata_481586	EIL	Genome	TF	Arabidopsis_lyrata	481586
Arabidopsis_lyrata_487838	EIL	Genome	TF	Arabidopsis_lyrata	487838
Arabidopsis_lyrata_496732	EIL	Genome	TF	Arabidopsis_lyrata	496732
Arabidopsis_lyrata_895235	EIL	Genome	TF	Arabidopsis_lyrata	895235
Arabidopsis_lyrata_483435	FAR1	Genome	TF	Arabidopsis_lyrata	483435
Arabidopsis_lyrata_497116	FAR1	Genome	TF	Arabidopsis_lyrata	497116
Arabidopsis_lyrata_896916	FAR1	Genome	TF	Arabidopsis_lyrata	896916
Arabidopsis_lyrata_907451	FAR1	Genome	TF	Arabidopsis_lyrata	907451
Arabidopsis_lyrata_917880	FAR1	Genome	TF	Arabidopsis_lyrata	917880
Arabidopsis_lyrata_317584	FHA	Genome	TF	Arabidopsis_lyrata	317584
Arabidopsis_lyrata_356289	FHA	Genome	TF	Arabidopsis_lyrata	356289
Arabidopsis_lyrata_473589	FHA	Genome	TF	Arabidopsis_lyrata	473589
Arabidopsis_lyrata_477473	FHA	Genome	TF	Arabidopsis_lyrata	477473
Arabidopsis_lyrata_477508	FHA	Genome	TF	Arabidopsis_lyrata	477508
Arabidopsis_lyrata_478044	FHA	Genome	TF	Arabidopsis_lyrata	478044
Arabidopsis_lyrata_479579	FHA	Genome	TF	Arabidopsis_lyrata	479579
Arabidopsis_lyrata_481019	FHA	Genome	TF	Arabidopsis_lyrata	481019
Arabidopsis_lyrata_483683	FHA	Genome	TF	Arabidopsis_lyrata	483683
Arabidopsis_lyrata_488811	FHA	Genome	TF	Arabidopsis_lyrata	488811
Arabidopsis_lyrata_493457	FHA	Genome	TF	Arabidopsis_lyrata	493457
Arabidopsis_lyrata_494091	FHA	Genome	TF	Arabidopsis_lyrata	494091
Arabidopsis_lyrata_496897	FHA	Genome	TF	Arabidopsis_lyrata	496897
Arabidopsis_lyrata_861159	FHA	Genome	TF	Arabidopsis_lyrata	861159
Arabidopsis_lyrata_868423	FHA	Genome	TF	Arabidopsis_lyrata	868423
Arabidopsis_lyrata_893469	FHA	Genome	TF	Arabidopsis_lyrata	893469
Arabidopsis_lyrata_900971	FHA	Genome	TF	Arabidopsis_lyrata	900971
Arabidopsis_lyrata_906842	FHA	Genome	TF	Arabidopsis_lyrata	906842
Arabidopsis_lyrata_317308	G2-like	Genome	TF	Arabidopsis_lyrata	317308
Arabidopsis_lyrata_319110	G2-like	Genome	TF	Arabidopsis_lyrata	319110
Arabidopsis_lyrata_319343	G2-like	Genome	TF	Arabidopsis_lyrata	319343
Arabidopsis_lyrata_321718	G2-like	Genome	TF	Arabidopsis_lyrata	321718
Arabidopsis_lyrata_321945	G2-like	Genome	TF	Arabidopsis_lyrata	321945
Arabidopsis_lyrata_322721	G2-like	Genome	TF	Arabidopsis_lyrata	322721
Arabidopsis_lyrata_352378	G2-like	Genome	TF	Arabidopsis_lyrata	352378
Arabidopsis_lyrata_352380	G2-like	Genome	TF	Arabidopsis_lyrata	352380
Arabidopsis_lyrata_356449	G2-like	Genome	TF	Arabidopsis_lyrata	356449
Arabidopsis_lyrata_471638	G2-like	Genome	TF	Arabidopsis_lyrata	471638
Arabidopsis_lyrata_473414	G2-like	Genome	TF	Arabidopsis_lyrata	473414
Arabidopsis_lyrata_474091	G2-like	Genome	TF	Arabidopsis_lyrata	474091
Arabidopsis_lyrata_475994	G2-like	Genome	TF	Arabidopsis_lyrata	475994
Arabidopsis_lyrata_476093	G2-like	Genome	TF	Arabidopsis_lyrata	476093
Arabidopsis_lyrata_477109	G2-like	Genome	TF	Arabidopsis_lyrata	477109
Arabidopsis_lyrata_478672	G2-like	Genome	TF	Arabidopsis_lyrata	478672
Arabidopsis_lyrata_480887	G2-like	Genome	TF	Arabidopsis_lyrata	480887
Arabidopsis_lyrata_482841	G2-like	Genome	TF	Arabidopsis_lyrata	482841
Arabidopsis_lyrata_484011	G2-like	Genome	TF	Arabidopsis_lyrata	484011
Arabidopsis_lyrata_484129	G2-like	Genome	TF	Arabidopsis_lyrata	484129
Arabidopsis_lyrata_485038	G2-like	Genome	TF	Arabidopsis_lyrata	485038
Arabidopsis_lyrata_487493	G2-like	Genome	TF	Arabidopsis_lyrata	487493
Arabidopsis_lyrata_488696	G2-like	Genome	TF	Arabidopsis_lyrata	488696
Arabidopsis_lyrata_489672	G2-like	Genome	TF	Arabidopsis_lyrata	489672
Arabidopsis_lyrata_490936	G2-like	Genome	TF	Arabidopsis_lyrata	490936
Arabidopsis_lyrata_491902	G2-like	Genome	TF	Arabidopsis_lyrata	491902
Arabidopsis_lyrata_493070	G2-like	Genome	TF	Arabidopsis_lyrata	493070
Arabidopsis_lyrata_493108	G2-like	Genome	TF	Arabidopsis_lyrata	493108
Arabidopsis_lyrata_494575	G2-like	Genome	TF	Arabidopsis_lyrata	494575
Arabidopsis_lyrata_494773	G2-like	Genome	TF	Arabidopsis_lyrata	494773
Arabidopsis_lyrata_496092	G2-like	Genome	TF	Arabidopsis_lyrata	496092
Arabidopsis_lyrata_859493	G2-like	Genome	TF	Arabidopsis_lyrata	859493
Arabidopsis_lyrata_871711	G2-like	Genome	TF	Arabidopsis_lyrata	871711
Arabidopsis_lyrata_880939	G2-like	Genome	TF	Arabidopsis_lyrata	880939
Arabidopsis_lyrata_888696	G2-like	Genome	TF	Arabidopsis_lyrata	888696
Arabidopsis_lyrata_893617	G2-like	Genome	TF	Arabidopsis_lyrata	893617
Arabidopsis_lyrata_897268	G2-like	Genome	TF	Arabidopsis_lyrata	897268
Arabidopsis_lyrata_897483	G2-like	Genome	TF	Arabidopsis_lyrata	897483
Arabidopsis_lyrata_899405	G2-like	Genome	TF	Arabidopsis_lyrata	899405
Arabidopsis_lyrata_900392	G2-like	Genome	TF	Arabidopsis_lyrata	900392
Arabidopsis_lyrata_903400	G2-like	Genome	TF	Arabidopsis_lyrata	903400
Arabidopsis_lyrata_904629	G2-like	Genome	TF	Arabidopsis_lyrata	904629
Arabidopsis_lyrata_908412	G2-like	Genome	TF	Arabidopsis_lyrata	908412
Arabidopsis_lyrata_918997	G2-like	Genome	TF	Arabidopsis_lyrata	918997
Arabidopsis_lyrata_475156	GeBP	Genome	TF	Arabidopsis_lyrata	475156
Arabidopsis_lyrata_475744	GeBP	Genome	TF	Arabidopsis_lyrata	475744
Arabidopsis_lyrata_477768	GeBP	Genome	TF	Arabidopsis_lyrata	477768
Arabidopsis_lyrata_489637	GeBP	Genome	TF	Arabidopsis_lyrata	489637
Arabidopsis_lyrata_859515	GeBP	Genome	TF	Arabidopsis_lyrata	859515
Arabidopsis_lyrata_860034	GeBP	Genome	TF	Arabidopsis_lyrata	860034
Arabidopsis_lyrata_860036	GeBP	Genome	TF	Arabidopsis_lyrata	860036
Arabidopsis_lyrata_861820	GeBP	Genome	TF	Arabidopsis_lyrata	861820
Arabidopsis_lyrata_865377	GeBP	Genome	TF	Arabidopsis_lyrata	865377
Arabidopsis_lyrata_868498	GeBP	Genome	TF	Arabidopsis_lyrata	868498
Arabidopsis_lyrata_875344	GeBP	Genome	TF	Arabidopsis_lyrata	875344
Arabidopsis_lyrata_892497	GeBP	Genome	TF	Arabidopsis_lyrata	892497
Arabidopsis_lyrata_892618	GeBP	Genome	TF	Arabidopsis_lyrata	892618
Arabidopsis_lyrata_892643	GeBP	Genome	TF	Arabidopsis_lyrata	892643
Arabidopsis_lyrata_901687	GeBP	Genome	TF	Arabidopsis_lyrata	901687
Arabidopsis_lyrata_914061	GeBP	Genome	TF	Arabidopsis_lyrata	914061
Arabidopsis_lyrata_916025	GeBP	Genome	TF	Arabidopsis_lyrata	916025
Arabidopsis_lyrata_916104	GeBP	Genome	TF	Arabidopsis_lyrata	916104
Arabidopsis_lyrata_332832	GRAS	Genome	TF	Arabidopsis_lyrata	332832
Arabidopsis_lyrata_338071	GRAS	Genome	TF	Arabidopsis_lyrata	338071
Arabidopsis_lyrata_345506	GRAS	Genome	TF	Arabidopsis_lyrata	345506
Arabidopsis_lyrata_345509	GRAS	Genome	TF	Arabidopsis_lyrata	345509
Arabidopsis_lyrata_348107	GRAS	Genome	TF	Arabidopsis_lyrata	348107
Arabidopsis_lyrata_471680	GRAS	Genome	TF	Arabidopsis_lyrata	471680
Arabidopsis_lyrata_472381	GRAS	Genome	TF	Arabidopsis_lyrata	472381
Arabidopsis_lyrata_474168	GRAS	Genome	TF	Arabidopsis_lyrata	474168
Arabidopsis_lyrata_474191	GRAS	Genome	TF	Arabidopsis_lyrata	474191
Arabidopsis_lyrata_475738	GRAS	Genome	TF	Arabidopsis_lyrata	475738
Arabidopsis_lyrata_477591	GRAS	Genome	TF	Arabidopsis_lyrata	477591
Arabidopsis_lyrata_478786	GRAS	Genome	TF	Arabidopsis_lyrata	478786
Arabidopsis_lyrata_483651	GRAS	Genome	TF	Arabidopsis_lyrata	483651
Arabidopsis_lyrata_484073	GRAS	Genome	TF	Arabidopsis_lyrata	484073
Arabidopsis_lyrata_485412	GRAS	Genome	TF	Arabidopsis_lyrata	485412
Arabidopsis_lyrata_485819	GRAS	Genome	TF	Arabidopsis_lyrata	485819
Arabidopsis_lyrata_486537	GRAS	Genome	TF	Arabidopsis_lyrata	486537
Arabidopsis_lyrata_488615	GRAS	Genome	TF	Arabidopsis_lyrata	488615
Arabidopsis_lyrata_490555	GRAS	Genome	TF	Arabidopsis_lyrata	490555
Arabidopsis_lyrata_490963	GRAS	Genome	TF	Arabidopsis_lyrata	490963
Arabidopsis_lyrata_493153	GRAS	Genome	TF	Arabidopsis_lyrata	493153
Arabidopsis_lyrata_493792	GRAS	Genome	TF	Arabidopsis_lyrata	493792
Arabidopsis_lyrata_495319	GRAS	Genome	TF	Arabidopsis_lyrata	495319
Arabidopsis_lyrata_496077	GRAS	Genome	TF	Arabidopsis_lyrata	496077
Arabidopsis_lyrata_496923	GRAS	Genome	TF	Arabidopsis_lyrata	496923
Arabidopsis_lyrata_497317	GRAS	Genome	TF	Arabidopsis_lyrata	497317
Arabidopsis_lyrata_878930	GRAS	Genome	TF	Arabidopsis_lyrata	878930
Arabidopsis_lyrata_880439	GRAS	Genome	TF	Arabidopsis_lyrata	880439
Arabidopsis_lyrata_892558	GRAS	Genome	TF	Arabidopsis_lyrata	892558
Arabidopsis_lyrata_899299	GRAS	Genome	TF	Arabidopsis_lyrata	899299
Arabidopsis_lyrata_901864	GRAS	Genome	TF	Arabidopsis_lyrata	901864
Arabidopsis_lyrata_905858	GRAS	Genome	TF	Arabidopsis_lyrata	905858
Arabidopsis_lyrata_911098	GRAS	Genome	TF	Arabidopsis_lyrata	911098
Arabidopsis_lyrata_912572	GRAS	Genome	TF	Arabidopsis_lyrata	912572
Arabidopsis_lyrata_917700	GRAS	Genome	TF	Arabidopsis_lyrata	917700
Arabidopsis_lyrata_322202	GRF	Genome	TF	Arabidopsis_lyrata	322202
Arabidopsis_lyrata_323835	GRF	Genome	TF	Arabidopsis_lyrata	323835
Arabidopsis_lyrata_354358	GRF	Genome	TF	Arabidopsis_lyrata	354358
Arabidopsis_lyrata_478803	GRF	Genome	TF	Arabidopsis_lyrata	478803
Arabidopsis_lyrata_480218	GRF	Genome	TF	Arabidopsis_lyrata	480218
Arabidopsis_lyrata_481147	GRF	Genome	TF	Arabidopsis_lyrata	481147
Arabidopsis_lyrata_482616	GRF	Genome	TF	Arabidopsis_lyrata	482616
Arabidopsis_lyrata_856770	GRF	Genome	TF	Arabidopsis_lyrata	856770
Arabidopsis_lyrata_918457	GRF	Genome	TF	Arabidopsis_lyrata	918457
Arabidopsis_lyrata_312981	HB	Genome	TF	Arabidopsis_lyrata	312981
Arabidopsis_lyrata_314555	HB	Genome	TF	Arabidopsis_lyrata	314555
Arabidopsis_lyrata_324546	HB	Genome	TF	Arabidopsis_lyrata	324546
Arabidopsis_lyrata_325029	HB	Genome	TF	Arabidopsis_lyrata	325029
Arabidopsis_lyrata_325972	HB	Genome	TF	Arabidopsis_lyrata	325972
Arabidopsis_lyrata_328081	HB	Genome	TF	Arabidopsis_lyrata	328081
Arabidopsis_lyrata_328525	HB	Genome	TF	Arabidopsis_lyrata	328525
Arabidopsis_lyrata_332898	HB	Genome	TF	Arabidopsis_lyrata	332898
Arabidopsis_lyrata_335316	HB	Genome	TF	Arabidopsis_lyrata	335316
Arabidopsis_lyrata_338146	HB	Genome	TF	Arabidopsis_lyrata	338146
Arabidopsis_lyrata_343486	HB	Genome	TF	Arabidopsis_lyrata	343486
Arabidopsis_lyrata_346639	HB	Genome	TF	Arabidopsis_lyrata	346639
Arabidopsis_lyrata_349845	HB	Genome	TF	Arabidopsis_lyrata	349845
Arabidopsis_lyrata_472196	HB	Genome	TF	Arabidopsis_lyrata	472196
Arabidopsis_lyrata_472599	HB	Genome	TF	Arabidopsis_lyrata	472599
Arabidopsis_lyrata_472703	HB	Genome	TF	Arabidopsis_lyrata	472703
Arabidopsis_lyrata_473061	HB	Genome	TF	Arabidopsis_lyrata	473061
Arabidopsis_lyrata_473277	HB	Genome	TF	Arabidopsis_lyrata	473277
Arabidopsis_lyrata_475053	HB	Genome	TF	Arabidopsis_lyrata	475053
Arabidopsis_lyrata_476108	HB	Genome	TF	Arabidopsis_lyrata	476108
Arabidopsis_lyrata_476175	HB	Genome	TF	Arabidopsis_lyrata	476175
Arabidopsis_lyrata_476226	HB	Genome	TF	Arabidopsis_lyrata	476226
Arabidopsis_lyrata_476691	HB	Genome	TF	Arabidopsis_lyrata	476691
Arabidopsis_lyrata_477377	HB	Genome	TF	Arabidopsis_lyrata	477377
Arabidopsis_lyrata_477611	HB	Genome	TF	Arabidopsis_lyrata	477611
Arabidopsis_lyrata_478466	HB	Genome	TF	Arabidopsis_lyrata	478466
Arabidopsis_lyrata_479288	HB	Genome	TF	Arabidopsis_lyrata	479288
Arabidopsis_lyrata_479466	HB	Genome	TF	Arabidopsis_lyrata	479466
Arabidopsis_lyrata_480804	HB	Genome	TF	Arabidopsis_lyrata	480804
Arabidopsis_lyrata_481105	HB	Genome	TF	Arabidopsis_lyrata	481105
Arabidopsis_lyrata_481142	HB	Genome	TF	Arabidopsis_lyrata	481142
Arabidopsis_lyrata_481709	HB	Genome	TF	Arabidopsis_lyrata	481709
Arabidopsis_lyrata_481772	HB	Genome	TF	Arabidopsis_lyrata	481772
Arabidopsis_lyrata_482564	HB	Genome	TF	Arabidopsis_lyrata	482564
Arabidopsis_lyrata_483619	HB	Genome	TF	Arabidopsis_lyrata	483619
Arabidopsis_lyrata_484068	HB	Genome	TF	Arabidopsis_lyrata	484068
Arabidopsis_lyrata_486512	HB	Genome	TF	Arabidopsis_lyrata	486512
Arabidopsis_lyrata_486694	HB	Genome	TF	Arabidopsis_lyrata	486694
Arabidopsis_lyrata_486980	HB	Genome	TF	Arabidopsis_lyrata	486980
Arabidopsis_lyrata_487938	HB	Genome	TF	Arabidopsis_lyrata	487938
Arabidopsis_lyrata_489374	HB	Genome	TF	Arabidopsis_lyrata	489374
Arabidopsis_lyrata_489727	HB	Genome	TF	Arabidopsis_lyrata	489727
Arabidopsis_lyrata_490793	HB	Genome	TF	Arabidopsis_lyrata	490793
Arabidopsis_lyrata_490837	HB	Genome	TF	Arabidopsis_lyrata	490837
Arabidopsis_lyrata_490960	HB	Genome	TF	Arabidopsis_lyrata	490960
Arabidopsis_lyrata_491396	HB	Genome	TF	Arabidopsis_lyrata	491396
Arabidopsis_lyrata_491408	HB	Genome	TF	Arabidopsis_lyrata	491408
Arabidopsis_lyrata_493837	HB	Genome	TF	Arabidopsis_lyrata	493837
Arabidopsis_lyrata_494245	HB	Genome	TF	Arabidopsis_lyrata	494245
Arabidopsis_lyrata_494576	HB	Genome	TF	Arabidopsis_lyrata	494576
Arabidopsis_lyrata_495477	HB	Genome	TF	Arabidopsis_lyrata	495477
Arabidopsis_lyrata_496218	HB	Genome	TF	Arabidopsis_lyrata	496218
Arabidopsis_lyrata_496765	HB	Genome	TF	Arabidopsis_lyrata	496765
Arabidopsis_lyrata_497288	HB	Genome	TF	Arabidopsis_lyrata	497288
Arabidopsis_lyrata_497511	HB	Genome	TF	Arabidopsis_lyrata	497511
Arabidopsis_lyrata_856290	HB	Genome	TF	Arabidopsis_lyrata	856290
Arabidopsis_lyrata_860781	HB	Genome	TF	Arabidopsis_lyrata	860781
Arabidopsis_lyrata_862185	HB	Genome	TF	Arabidopsis_lyrata	862185
Arabidopsis_lyrata_868909	HB	Genome	TF	Arabidopsis_lyrata	868909
Arabidopsis_lyrata_869709	HB	Genome	TF	Arabidopsis_lyrata	869709
Arabidopsis_lyrata_870000	HB	Genome	TF	Arabidopsis_lyrata	870000
Arabidopsis_lyrata_877653	HB	Genome	TF	Arabidopsis_lyrata	877653
Arabidopsis_lyrata_880806	HB	Genome	TF	Arabidopsis_lyrata	880806
Arabidopsis_lyrata_881859	HB	Genome	TF	Arabidopsis_lyrata	881859
Arabidopsis_lyrata_886163	HB	Genome	TF	Arabidopsis_lyrata	886163
Arabidopsis_lyrata_891479	HB	Genome	TF	Arabidopsis_lyrata	891479
Arabidopsis_lyrata_896139	HB	Genome	TF	Arabidopsis_lyrata	896139
Arabidopsis_lyrata_900150	HB	Genome	TF	Arabidopsis_lyrata	900150
Arabidopsis_lyrata_900861	HB	Genome	TF	Arabidopsis_lyrata	900861
Arabidopsis_lyrata_902559	HB	Genome	TF	Arabidopsis_lyrata	902559
Arabidopsis_lyrata_904137	HB	Genome	TF	Arabidopsis_lyrata	904137
Arabidopsis_lyrata_904139	HB	Genome	TF	Arabidopsis_lyrata	904139
Arabidopsis_lyrata_908602	HB	Genome	TF	Arabidopsis_lyrata	908602
Arabidopsis_lyrata_911877	HB	Genome	TF	Arabidopsis_lyrata	911877
Arabidopsis_lyrata_911958	HB	Genome	TF	Arabidopsis_lyrata	911958
Arabidopsis_lyrata_912822	HB	Genome	TF	Arabidopsis_lyrata	912822
Arabidopsis_lyrata_912924	HB	Genome	TF	Arabidopsis_lyrata	912924
Arabidopsis_lyrata_913493	HB	Genome	TF	Arabidopsis_lyrata	913493
Arabidopsis_lyrata_914971	HB	Genome	TF	Arabidopsis_lyrata	914971
Arabidopsis_lyrata_916845	HB	Genome	TF	Arabidopsis_lyrata	916845
Arabidopsis_lyrata_913945	HRT	Genome	TF	Arabidopsis_lyrata	913945
Arabidopsis_lyrata_918835	HRT	Genome	TF	Arabidopsis_lyrata	918835
Arabidopsis_lyrata_321853	HSF	Genome	TF	Arabidopsis_lyrata	321853
Arabidopsis_lyrata_349389	HSF	Genome	TF	Arabidopsis_lyrata	349389
Arabidopsis_lyrata_353697	HSF	Genome	TF	Arabidopsis_lyrata	353697
Arabidopsis_lyrata_356702	HSF	Genome	TF	Arabidopsis_lyrata	356702
Arabidopsis_lyrata_473420	HSF	Genome	TF	Arabidopsis_lyrata	473420
Arabidopsis_lyrata_473862	HSF	Genome	TF	Arabidopsis_lyrata	473862
Arabidopsis_lyrata_477545	HSF	Genome	TF	Arabidopsis_lyrata	477545
Arabidopsis_lyrata_479794	HSF	Genome	TF	Arabidopsis_lyrata	479794
Arabidopsis_lyrata_479964	HSF	Genome	TF	Arabidopsis_lyrata	479964
Arabidopsis_lyrata_481471	HSF	Genome	TF	Arabidopsis_lyrata	481471
Arabidopsis_lyrata_485548	HSF	Genome	TF	Arabidopsis_lyrata	485548
Arabidopsis_lyrata_488541	HSF	Genome	TF	Arabidopsis_lyrata	488541
Arabidopsis_lyrata_490909	HSF	Genome	TF	Arabidopsis_lyrata	490909
Arabidopsis_lyrata_492972	HSF	Genome	TF	Arabidopsis_lyrata	492972
Arabidopsis_lyrata_493100	HSF	Genome	TF	Arabidopsis_lyrata	493100
Arabidopsis_lyrata_493513	HSF	Genome	TF	Arabidopsis_lyrata	493513
Arabidopsis_lyrata_494414	HSF	Genome	TF	Arabidopsis_lyrata	494414
Arabidopsis_lyrata_495484	HSF	Genome	TF	Arabidopsis_lyrata	495484
Arabidopsis_lyrata_858789	HSF	Genome	TF	Arabidopsis_lyrata	858789
Arabidopsis_lyrata_859202	HSF	Genome	TF	Arabidopsis_lyrata	859202
Arabidopsis_lyrata_876867	HSF	Genome	TF	Arabidopsis_lyrata	876867
Arabidopsis_lyrata_908246	HSF	Genome	TF	Arabidopsis_lyrata	908246
Arabidopsis_lyrata_908564	HSF	Genome	TF	Arabidopsis_lyrata	908564
Arabidopsis_lyrata_909257	HSF	Genome	TF	Arabidopsis_lyrata	909257
Arabidopsis_lyrata_911518	HSF	Genome	TF	Arabidopsis_lyrata	911518
Arabidopsis_lyrata_914704	HSF	Genome	TF	Arabidopsis_lyrata	914704
Arabidopsis_lyrata_914975	HSF	Genome	TF	Arabidopsis_lyrata	914975
Arabidopsis_lyrata_914977	HSF	Genome	TF	Arabidopsis_lyrata	914977
Arabidopsis_lyrata_919451	HSF	Genome	TF	Arabidopsis_lyrata	919451
Arabidopsis_lyrata_886426	LFY	Genome	TF	Arabidopsis_lyrata	886426
Arabidopsis_lyrata_471134	LIM	Genome	TF	Arabidopsis_lyrata	471134
Arabidopsis_lyrata_483027	LIM	Genome	TF	Arabidopsis_lyrata	483027
Arabidopsis_lyrata_483717	LIM	Genome	TF	Arabidopsis_lyrata	483717
Arabidopsis_lyrata_486599	LIM	Genome	TF	Arabidopsis_lyrata	486599
Arabidopsis_lyrata_887264	LIM	Genome	TF	Arabidopsis_lyrata	887264
Arabidopsis_lyrata_907011	LIM	Genome	TF	Arabidopsis_lyrata	907011
Arabidopsis_lyrata_311843	LOB	Genome	TF	Arabidopsis_lyrata	311843
Arabidopsis_lyrata_313993	LOB	Genome	TF	Arabidopsis_lyrata	313993
Arabidopsis_lyrata_322910	LOB	Genome	TF	Arabidopsis_lyrata	322910
Arabidopsis_lyrata_327750	LOB	Genome	TF	Arabidopsis_lyrata	327750
Arabidopsis_lyrata_340538	LOB	Genome	TF	Arabidopsis_lyrata	340538
Arabidopsis_lyrata_344902	LOB	Genome	TF	Arabidopsis_lyrata	344902
Arabidopsis_lyrata_346041	LOB	Genome	TF	Arabidopsis_lyrata	346041
Arabidopsis_lyrata_347883	LOB	Genome	TF	Arabidopsis_lyrata	347883
Arabidopsis_lyrata_350644	LOB	Genome	TF	Arabidopsis_lyrata	350644
Arabidopsis_lyrata_475666	LOB	Genome	TF	Arabidopsis_lyrata	475666
Arabidopsis_lyrata_475970	LOB	Genome	TF	Arabidopsis_lyrata	475970
Arabidopsis_lyrata_476427	LOB	Genome	TF	Arabidopsis_lyrata	476427
Arabidopsis_lyrata_477490	LOB	Genome	TF	Arabidopsis_lyrata	477490
Arabidopsis_lyrata_478451	LOB	Genome	TF	Arabidopsis_lyrata	478451
Arabidopsis_lyrata_478788	LOB	Genome	TF	Arabidopsis_lyrata	478788
Arabidopsis_lyrata_480521	LOB	Genome	TF	Arabidopsis_lyrata	480521
Arabidopsis_lyrata_481760	LOB	Genome	TF	Arabidopsis_lyrata	481760
Arabidopsis_lyrata_481923	LOB	Genome	TF	Arabidopsis_lyrata	481923
Arabidopsis_lyrata_481945	LOB	Genome	TF	Arabidopsis_lyrata	481945
Arabidopsis_lyrata_483104	LOB	Genome	TF	Arabidopsis_lyrata	483104
Arabidopsis_lyrata_483677	LOB	Genome	TF	Arabidopsis_lyrata	483677
Arabidopsis_lyrata_484553	LOB	Genome	TF	Arabidopsis_lyrata	484553
Arabidopsis_lyrata_486271	LOB	Genome	TF	Arabidopsis_lyrata	486271
Arabidopsis_lyrata_490546	LOB	Genome	TF	Arabidopsis_lyrata	490546
Arabidopsis_lyrata_490864	LOB	Genome	TF	Arabidopsis_lyrata	490864
Arabidopsis_lyrata_496854	LOB	Genome	TF	Arabidopsis_lyrata	496854
Arabidopsis_lyrata_496913	LOB	Genome	TF	Arabidopsis_lyrata	496913
Arabidopsis_lyrata_861018	LOB	Genome	TF	Arabidopsis_lyrata	861018
Arabidopsis_lyrata_865302	LOB	Genome	TF	Arabidopsis_lyrata	865302
Arabidopsis_lyrata_866425	LOB	Genome	TF	Arabidopsis_lyrata	866425
Arabidopsis_lyrata_871063	LOB	Genome	TF	Arabidopsis_lyrata	871063
Arabidopsis_lyrata_873692	LOB	Genome	TF	Arabidopsis_lyrata	873692
Arabidopsis_lyrata_876743	LOB	Genome	TF	Arabidopsis_lyrata	876743
Arabidopsis_lyrata_879944	LOB	Genome	TF	Arabidopsis_lyrata	879944
Arabidopsis_lyrata_885142	LOB	Genome	TF	Arabidopsis_lyrata	885142
Arabidopsis_lyrata_887830	LOB	Genome	TF	Arabidopsis_lyrata	887830
Arabidopsis_lyrata_890969	LOB	Genome	TF	Arabidopsis_lyrata	890969
Arabidopsis_lyrata_890971	LOB	Genome	TF	Arabidopsis_lyrata	890971
Arabidopsis_lyrata_900851	LOB	Genome	TF	Arabidopsis_lyrata	900851
Arabidopsis_lyrata_903598	LOB	Genome	TF	Arabidopsis_lyrata	903598
Arabidopsis_lyrata_903896	LOB	Genome	TF	Arabidopsis_lyrata	903896
Arabidopsis_lyrata_904858	LOB	Genome	TF	Arabidopsis_lyrata	904858
Arabidopsis_lyrata_905051	LOB	Genome	TF	Arabidopsis_lyrata	905051
Arabidopsis_lyrata_906311	LOB	Genome	TF	Arabidopsis_lyrata	906311
Arabidopsis_lyrata_914342	LOB	Genome	TF	Arabidopsis_lyrata	914342
Arabidopsis_lyrata_919595	LOB	Genome	TF	Arabidopsis_lyrata	919595
Arabidopsis_lyrata_314222	MADS	Genome	TF	Arabidopsis_lyrata	314222
Arabidopsis_lyrata_317287	MADS	Genome	TF	Arabidopsis_lyrata	317287
Arabidopsis_lyrata_320100	MADS	Genome	TF	Arabidopsis_lyrata	320100
Arabidopsis_lyrata_320424	MADS	Genome	TF	Arabidopsis_lyrata	320424
Arabidopsis_lyrata_321962	MADS	Genome	TF	Arabidopsis_lyrata	321962
Arabidopsis_lyrata_328110	MADS	Genome	TF	Arabidopsis_lyrata	328110
Arabidopsis_lyrata_336095	MADS	Genome	TF	Arabidopsis_lyrata	336095
Arabidopsis_lyrata_338390	MADS	Genome	TF	Arabidopsis_lyrata	338390
Arabidopsis_lyrata_357809	MADS	Genome	TF	Arabidopsis_lyrata	357809
Arabidopsis_lyrata_358254	MADS	Genome	TF	Arabidopsis_lyrata	358254
Arabidopsis_lyrata_471935	MADS	Genome	TF	Arabidopsis_lyrata	471935
Arabidopsis_lyrata_472101	MADS	Genome	TF	Arabidopsis_lyrata	472101
Arabidopsis_lyrata_472923	MADS	Genome	TF	Arabidopsis_lyrata	472923
Arabidopsis_lyrata_475240	MADS	Genome	TF	Arabidopsis_lyrata	475240
Arabidopsis_lyrata_475244	MADS	Genome	TF	Arabidopsis_lyrata	475244
Arabidopsis_lyrata_476039	MADS	Genome	TF	Arabidopsis_lyrata	476039
Arabidopsis_lyrata_476289	MADS	Genome	TF	Arabidopsis_lyrata	476289
Arabidopsis_lyrata_476870	MADS	Genome	TF	Arabidopsis_lyrata	476870
Arabidopsis_lyrata_476959	MADS	Genome	TF	Arabidopsis_lyrata	476959
Arabidopsis_lyrata_476961	MADS	Genome	TF	Arabidopsis_lyrata	476961
Arabidopsis_lyrata_477299	MADS	Genome	TF	Arabidopsis_lyrata	477299
Arabidopsis_lyrata_477978	MADS	Genome	TF	Arabidopsis_lyrata	477978
Arabidopsis_lyrata_479371	MADS	Genome	TF	Arabidopsis_lyrata	479371
Arabidopsis_lyrata_481114	MADS	Genome	TF	Arabidopsis_lyrata	481114
Arabidopsis_lyrata_482404	MADS	Genome	TF	Arabidopsis_lyrata	482404
Arabidopsis_lyrata_483701	MADS	Genome	TF	Arabidopsis_lyrata	483701
Arabidopsis_lyrata_485833	MADS	Genome	TF	Arabidopsis_lyrata	485833
Arabidopsis_lyrata_486166	MADS	Genome	TF	Arabidopsis_lyrata	486166
Arabidopsis_lyrata_486333	MADS	Genome	TF	Arabidopsis_lyrata	486333
Arabidopsis_lyrata_486583	MADS	Genome	TF	Arabidopsis_lyrata	486583
Arabidopsis_lyrata_488202	MADS	Genome	TF	Arabidopsis_lyrata	488202
Arabidopsis_lyrata_488929	MADS	Genome	TF	Arabidopsis_lyrata	488929
Arabidopsis_lyrata_489185	MADS	Genome	TF	Arabidopsis_lyrata	489185
Arabidopsis_lyrata_489614	MADS	Genome	TF	Arabidopsis_lyrata	489614
Arabidopsis_lyrata_489617	MADS	Genome	TF	Arabidopsis_lyrata	489617
Arabidopsis_lyrata_489841	MADS	Genome	TF	Arabidopsis_lyrata	489841
Arabidopsis_lyrata_490004	MADS	Genome	TF	Arabidopsis_lyrata	490004
Arabidopsis_lyrata_490820	MADS	Genome	TF	Arabidopsis_lyrata	490820
Arabidopsis_lyrata_492389	MADS	Genome	TF	Arabidopsis_lyrata	492389
Arabidopsis_lyrata_492570	MADS	Genome	TF	Arabidopsis_lyrata	492570
Arabidopsis_lyrata_493979	MADS	Genome	TF	Arabidopsis_lyrata	493979
Arabidopsis_lyrata_496727	MADS	Genome	TF	Arabidopsis_lyrata	496727
Arabidopsis_lyrata_496768	MADS	Genome	TF	Arabidopsis_lyrata	496768
Arabidopsis_lyrata_497339	MADS	Genome	TF	Arabidopsis_lyrata	497339
Arabidopsis_lyrata_859602	MADS	Genome	TF	Arabidopsis_lyrata	859602
Arabidopsis_lyrata_860242	MADS	Genome	TF	Arabidopsis_lyrata	860242
Arabidopsis_lyrata_864749	MADS	Genome	TF	Arabidopsis_lyrata	864749
Arabidopsis_lyrata_864830	MADS	Genome	TF	Arabidopsis_lyrata	864830
Arabidopsis_lyrata_865435	MADS	Genome	TF	Arabidopsis_lyrata	865435
Arabidopsis_lyrata_868378	MADS	Genome	TF	Arabidopsis_lyrata	868378
Arabidopsis_lyrata_871928	MADS	Genome	TF	Arabidopsis_lyrata	871928
Arabidopsis_lyrata_876002	MADS	Genome	TF	Arabidopsis_lyrata	876002
Arabidopsis_lyrata_876627	MADS	Genome	TF	Arabidopsis_lyrata	876627
Arabidopsis_lyrata_877021	MADS	Genome	TF	Arabidopsis_lyrata	877021
Arabidopsis_lyrata_878307	MADS	Genome	TF	Arabidopsis_lyrata	878307
Arabidopsis_lyrata_880553	MADS	Genome	TF	Arabidopsis_lyrata	880553
Arabidopsis_lyrata_885294	MADS	Genome	TF	Arabidopsis_lyrata	885294
Arabidopsis_lyrata_886791	MADS	Genome	TF	Arabidopsis_lyrata	886791
Arabidopsis_lyrata_890115	MADS	Genome	TF	Arabidopsis_lyrata	890115
Arabidopsis_lyrata_891573	MADS	Genome	TF	Arabidopsis_lyrata	891573
Arabidopsis_lyrata_891578	MADS	Genome	TF	Arabidopsis_lyrata	891578
Arabidopsis_lyrata_893571	MADS	Genome	TF	Arabidopsis_lyrata	893571
Arabidopsis_lyrata_895087	MADS	Genome	TF	Arabidopsis_lyrata	895087
Arabidopsis_lyrata_896196	MADS	Genome	TF	Arabidopsis_lyrata	896196
Arabidopsis_lyrata_898356	MADS	Genome	TF	Arabidopsis_lyrata	898356
Arabidopsis_lyrata_901071	MADS	Genome	TF	Arabidopsis_lyrata	901071
Arabidopsis_lyrata_901108	MADS	Genome	TF	Arabidopsis_lyrata	901108
Arabidopsis_lyrata_904011	MADS	Genome	TF	Arabidopsis_lyrata	904011
Arabidopsis_lyrata_905471	MADS	Genome	TF	Arabidopsis_lyrata	905471
Arabidopsis_lyrata_905731	MADS	Genome	TF	Arabidopsis_lyrata	905731
Arabidopsis_lyrata_908971	MADS	Genome	TF	Arabidopsis_lyrata	908971
Arabidopsis_lyrata_909555	MADS	Genome	TF	Arabidopsis_lyrata	909555
Arabidopsis_lyrata_910778	MADS	Genome	TF	Arabidopsis_lyrata	910778
Arabidopsis_lyrata_912597	MADS	Genome	TF	Arabidopsis_lyrata	912597
Arabidopsis_lyrata_914774	MADS	Genome	TF	Arabidopsis_lyrata	914774
Arabidopsis_lyrata_916318	MADS	Genome	TF	Arabidopsis_lyrata	916318
Arabidopsis_lyrata_918221	MADS	Genome	TF	Arabidopsis_lyrata	918221
Arabidopsis_lyrata_919101	MADS	Genome	TF	Arabidopsis_lyrata	919101
Arabidopsis_lyrata_919330	MADS	Genome	TF	Arabidopsis_lyrata	919330
Arabidopsis_lyrata_313019	mTERF	Genome	TF	Arabidopsis_lyrata	313019
Arabidopsis_lyrata_315177	mTERF	Genome	TF	Arabidopsis_lyrata	315177
Arabidopsis_lyrata_315190	mTERF	Genome	TF	Arabidopsis_lyrata	315190
Arabidopsis_lyrata_338172	mTERF	Genome	TF	Arabidopsis_lyrata	338172
Arabidopsis_lyrata_475136	mTERF	Genome	TF	Arabidopsis_lyrata	475136
Arabidopsis_lyrata_475137	mTERF	Genome	TF	Arabidopsis_lyrata	475137
Arabidopsis_lyrata_476555	mTERF	Genome	TF	Arabidopsis_lyrata	476555
Arabidopsis_lyrata_477061	mTERF	Genome	TF	Arabidopsis_lyrata	477061
Arabidopsis_lyrata_477089	mTERF	Genome	TF	Arabidopsis_lyrata	477089
Arabidopsis_lyrata_481036	mTERF	Genome	TF	Arabidopsis_lyrata	481036
Arabidopsis_lyrata_482425	mTERF	Genome	TF	Arabidopsis_lyrata	482425
Arabidopsis_lyrata_482571	mTERF	Genome	TF	Arabidopsis_lyrata	482571
Arabidopsis_lyrata_484214	mTERF	Genome	TF	Arabidopsis_lyrata	484214
Arabidopsis_lyrata_485072	mTERF	Genome	TF	Arabidopsis_lyrata	485072
Arabidopsis_lyrata_487623	mTERF	Genome	TF	Arabidopsis_lyrata	487623
Arabidopsis_lyrata_489254	mTERF	Genome	TF	Arabidopsis_lyrata	489254
Arabidopsis_lyrata_490263	mTERF	Genome	TF	Arabidopsis_lyrata	490263
Arabidopsis_lyrata_490575	mTERF	Genome	TF	Arabidopsis_lyrata	490575
Arabidopsis_lyrata_495499	mTERF	Genome	TF	Arabidopsis_lyrata	495499
Arabidopsis_lyrata_495645	mTERF	Genome	TF	Arabidopsis_lyrata	495645
Arabidopsis_lyrata_497370	mTERF	Genome	TF	Arabidopsis_lyrata	497370
Arabidopsis_lyrata_497554	mTERF	Genome	TF	Arabidopsis_lyrata	497554
Arabidopsis_lyrata_861095	mTERF	Genome	TF	Arabidopsis_lyrata	861095
Arabidopsis_lyrata_893233	mTERF	Genome	TF	Arabidopsis_lyrata	893233
Arabidopsis_lyrata_893270	mTERF	Genome	TF	Arabidopsis_lyrata	893270
Arabidopsis_lyrata_893275	mTERF	Genome	TF	Arabidopsis_lyrata	893275
Arabidopsis_lyrata_893280	mTERF	Genome	TF	Arabidopsis_lyrata	893280
Arabidopsis_lyrata_893283	mTERF	Genome	TF	Arabidopsis_lyrata	893283
Arabidopsis_lyrata_893289	mTERF	Genome	TF	Arabidopsis_lyrata	893289
Arabidopsis_lyrata_893298	mTERF	Genome	TF	Arabidopsis_lyrata	893298
Arabidopsis_lyrata_893300	mTERF	Genome	TF	Arabidopsis_lyrata	893300
Arabidopsis_lyrata_894067	mTERF	Genome	TF	Arabidopsis_lyrata	894067
Arabidopsis_lyrata_898263	mTERF	Genome	TF	Arabidopsis_lyrata	898263
Arabidopsis_lyrata_903808	mTERF	Genome	TF	Arabidopsis_lyrata	903808
Arabidopsis_lyrata_907562	mTERF	Genome	TF	Arabidopsis_lyrata	907562
Arabidopsis_lyrata_907730	mTERF	Genome	TF	Arabidopsis_lyrata	907730
Arabidopsis_lyrata_907868	mTERF	Genome	TF	Arabidopsis_lyrata	907868
Arabidopsis_lyrata_914700	mTERF	Genome	TF	Arabidopsis_lyrata	914700
Arabidopsis_lyrata_915404	mTERF	Genome	TF	Arabidopsis_lyrata	915404
Arabidopsis_lyrata_917019	mTERF	Genome	TF	Arabidopsis_lyrata	917019
Arabidopsis_lyrata_917622	mTERF	Genome	TF	Arabidopsis_lyrata	917622
Arabidopsis_lyrata_919822	mTERF	Genome	TF	Arabidopsis_lyrata	919822
Arabidopsis_lyrata_314948	MYB	Genome	TF	Arabidopsis_lyrata	314948
Arabidopsis_lyrata_315039	MYB	Genome	TF	Arabidopsis_lyrata	315039
Arabidopsis_lyrata_321463	MYB	Genome	TF	Arabidopsis_lyrata	321463
Arabidopsis_lyrata_322901	MYB	Genome	TF	Arabidopsis_lyrata	322901
Arabidopsis_lyrata_324558	MYB	Genome	TF	Arabidopsis_lyrata	324558
Arabidopsis_lyrata_324904	MYB	Genome	TF	Arabidopsis_lyrata	324904
Arabidopsis_lyrata_327351	MYB	Genome	TF	Arabidopsis_lyrata	327351
Arabidopsis_lyrata_328881	MYB	Genome	TF	Arabidopsis_lyrata	328881
Arabidopsis_lyrata_330465	MYB	Genome	TF	Arabidopsis_lyrata	330465
Arabidopsis_lyrata_330471	MYB	Genome	TF	Arabidopsis_lyrata	330471
Arabidopsis_lyrata_331771	MYB	Genome	TF	Arabidopsis_lyrata	331771
Arabidopsis_lyrata_331925	MYB	Genome	TF	Arabidopsis_lyrata	331925
Arabidopsis_lyrata_334927	MYB	Genome	TF	Arabidopsis_lyrata	334927
Arabidopsis_lyrata_335126	MYB	Genome	TF	Arabidopsis_lyrata	335126
Arabidopsis_lyrata_335127	MYB	Genome	TF	Arabidopsis_lyrata	335127
Arabidopsis_lyrata_335722	MYB	Genome	TF	Arabidopsis_lyrata	335722
Arabidopsis_lyrata_338851	MYB	Genome	TF	Arabidopsis_lyrata	338851
Arabidopsis_lyrata_339072	MYB	Genome	TF	Arabidopsis_lyrata	339072
Arabidopsis_lyrata_341076	MYB	Genome	TF	Arabidopsis_lyrata	341076
Arabidopsis_lyrata_347167	MYB	Genome	TF	Arabidopsis_lyrata	347167
Arabidopsis_lyrata_347705	MYB	Genome	TF	Arabidopsis_lyrata	347705
Arabidopsis_lyrata_347985	MYB	Genome	TF	Arabidopsis_lyrata	347985
Arabidopsis_lyrata_349318	MYB	Genome	TF	Arabidopsis_lyrata	349318
Arabidopsis_lyrata_349486	MYB	Genome	TF	Arabidopsis_lyrata	349486
Arabidopsis_lyrata_353481	MYB	Genome	TF	Arabidopsis_lyrata	353481
Arabidopsis_lyrata_354228	MYB	Genome	TF	Arabidopsis_lyrata	354228
Arabidopsis_lyrata_354789	MYB	Genome	TF	Arabidopsis_lyrata	354789
Arabidopsis_lyrata_355996	MYB	Genome	TF	Arabidopsis_lyrata	355996
Arabidopsis_lyrata_357679	MYB	Genome	TF	Arabidopsis_lyrata	357679
Arabidopsis_lyrata_470636	MYB	Genome	TF	Arabidopsis_lyrata	470636
Arabidopsis_lyrata_471078	MYB	Genome	TF	Arabidopsis_lyrata	471078
Arabidopsis_lyrata_471607	MYB	Genome	TF	Arabidopsis_lyrata	471607
Arabidopsis_lyrata_472077	MYB	Genome	TF	Arabidopsis_lyrata	472077
Arabidopsis_lyrata_472503	MYB	Genome	TF	Arabidopsis_lyrata	472503
Arabidopsis_lyrata_473608	MYB	Genome	TF	Arabidopsis_lyrata	473608
Arabidopsis_lyrata_473681	MYB	Genome	TF	Arabidopsis_lyrata	473681
Arabidopsis_lyrata_473935	MYB	Genome	TF	Arabidopsis_lyrata	473935
Arabidopsis_lyrata_474684	MYB	Genome	TF	Arabidopsis_lyrata	474684
Arabidopsis_lyrata_474823	MYB	Genome	TF	Arabidopsis_lyrata	474823
Arabidopsis_lyrata_475739	MYB	Genome	TF	Arabidopsis_lyrata	475739
Arabidopsis_lyrata_476090	MYB	Genome	TF	Arabidopsis_lyrata	476090
Arabidopsis_lyrata_476550	MYB	Genome	TF	Arabidopsis_lyrata	476550
Arabidopsis_lyrata_476577	MYB	Genome	TF	Arabidopsis_lyrata	476577
Arabidopsis_lyrata_476602	MYB	Genome	TF	Arabidopsis_lyrata	476602
Arabidopsis_lyrata_477086	MYB	Genome	TF	Arabidopsis_lyrata	477086
Arabidopsis_lyrata_477416	MYB	Genome	TF	Arabidopsis_lyrata	477416
Arabidopsis_lyrata_477540	MYB	Genome	TF	Arabidopsis_lyrata	477540
Arabidopsis_lyrata_477955	MYB	Genome	TF	Arabidopsis_lyrata	477955
Arabidopsis_lyrata_478147	MYB	Genome	TF	Arabidopsis_lyrata	478147
Arabidopsis_lyrata_478469	MYB	Genome	TF	Arabidopsis_lyrata	478469
Arabidopsis_lyrata_478481	MYB	Genome	TF	Arabidopsis_lyrata	478481
Arabidopsis_lyrata_478645	MYB	Genome	TF	Arabidopsis_lyrata	478645
Arabidopsis_lyrata_478795	MYB	Genome	TF	Arabidopsis_lyrata	478795
Arabidopsis_lyrata_479301	MYB	Genome	TF	Arabidopsis_lyrata	479301
Arabidopsis_lyrata_479838	MYB	Genome	TF	Arabidopsis_lyrata	479838
Arabidopsis_lyrata_479944	MYB	Genome	TF	Arabidopsis_lyrata	479944
Arabidopsis_lyrata_479983	MYB	Genome	TF	Arabidopsis_lyrata	479983
Arabidopsis_lyrata_481200	MYB	Genome	TF	Arabidopsis_lyrata	481200
Arabidopsis_lyrata_482173	MYB	Genome	TF	Arabidopsis_lyrata	482173
Arabidopsis_lyrata_482672	MYB	Genome	TF	Arabidopsis_lyrata	482672
Arabidopsis_lyrata_482816	MYB	Genome	TF	Arabidopsis_lyrata	482816
Arabidopsis_lyrata_483895	MYB	Genome	TF	Arabidopsis_lyrata	483895
Arabidopsis_lyrata_483923	MYB	Genome	TF	Arabidopsis_lyrata	483923
Arabidopsis_lyrata_484189	MYB	Genome	TF	Arabidopsis_lyrata	484189
Arabidopsis_lyrata_484568	MYB	Genome	TF	Arabidopsis_lyrata	484568
Arabidopsis_lyrata_484622	MYB	Genome	TF	Arabidopsis_lyrata	484622
Arabidopsis_lyrata_484660	MYB	Genome	TF	Arabidopsis_lyrata	484660
Arabidopsis_lyrata_484718	MYB	Genome	TF	Arabidopsis_lyrata	484718
Arabidopsis_lyrata_485364	MYB	Genome	TF	Arabidopsis_lyrata	485364
Arabidopsis_lyrata_485695	MYB	Genome	TF	Arabidopsis_lyrata	485695
Arabidopsis_lyrata_486007	MYB	Genome	TF	Arabidopsis_lyrata	486007
Arabidopsis_lyrata_486519	MYB	Genome	TF	Arabidopsis_lyrata	486519
Arabidopsis_lyrata_487412	MYB	Genome	TF	Arabidopsis_lyrata	487412
Arabidopsis_lyrata_487604	MYB	Genome	TF	Arabidopsis_lyrata	487604
Arabidopsis_lyrata_487691	MYB	Genome	TF	Arabidopsis_lyrata	487691
Arabidopsis_lyrata_487856	MYB	Genome	TF	Arabidopsis_lyrata	487856
Arabidopsis_lyrata_487937	MYB	Genome	TF	Arabidopsis_lyrata	487937
Arabidopsis_lyrata_487987	MYB	Genome	TF	Arabidopsis_lyrata	487987
Arabidopsis_lyrata_488320	MYB	Genome	TF	Arabidopsis_lyrata	488320
Arabidopsis_lyrata_488379	MYB	Genome	TF	Arabidopsis_lyrata	488379
Arabidopsis_lyrata_488535	MYB	Genome	TF	Arabidopsis_lyrata	488535
Arabidopsis_lyrata_488646	MYB	Genome	TF	Arabidopsis_lyrata	488646
Arabidopsis_lyrata_489496	MYB	Genome	TF	Arabidopsis_lyrata	489496
Arabidopsis_lyrata_489795	MYB	Genome	TF	Arabidopsis_lyrata	489795
Arabidopsis_lyrata_490409	MYB	Genome	TF	Arabidopsis_lyrata	490409
Arabidopsis_lyrata_490512	MYB	Genome	TF	Arabidopsis_lyrata	490512
Arabidopsis_lyrata_490626	MYB	Genome	TF	Arabidopsis_lyrata	490626
Arabidopsis_lyrata_490838	MYB	Genome	TF	Arabidopsis_lyrata	490838
Arabidopsis_lyrata_491433	MYB	Genome	TF	Arabidopsis_lyrata	491433
Arabidopsis_lyrata_492106	MYB	Genome	TF	Arabidopsis_lyrata	492106
Arabidopsis_lyrata_492601	MYB	Genome	TF	Arabidopsis_lyrata	492601
Arabidopsis_lyrata_492740	MYB	Genome	TF	Arabidopsis_lyrata	492740
Arabidopsis_lyrata_493095	MYB	Genome	TF	Arabidopsis_lyrata	493095
Arabidopsis_lyrata_493616	MYB	Genome	TF	Arabidopsis_lyrata	493616
Arabidopsis_lyrata_495021	MYB	Genome	TF	Arabidopsis_lyrata	495021
Arabidopsis_lyrata_495295	MYB	Genome	TF	Arabidopsis_lyrata	495295
Arabidopsis_lyrata_496013	MYB	Genome	TF	Arabidopsis_lyrata	496013
Arabidopsis_lyrata_496112	MYB	Genome	TF	Arabidopsis_lyrata	496112
Arabidopsis_lyrata_496240	MYB	Genome	TF	Arabidopsis_lyrata	496240
Arabidopsis_lyrata_496423	MYB	Genome	TF	Arabidopsis_lyrata	496423
Arabidopsis_lyrata_496754	MYB	Genome	TF	Arabidopsis_lyrata	496754
Arabidopsis_lyrata_496816	MYB	Genome	TF	Arabidopsis_lyrata	496816
Arabidopsis_lyrata_497036	MYB	Genome	TF	Arabidopsis_lyrata	497036
Arabidopsis_lyrata_497373	MYB	Genome	TF	Arabidopsis_lyrata	497373
Arabidopsis_lyrata_861189	MYB	Genome	TF	Arabidopsis_lyrata	861189
Arabidopsis_lyrata_862662	MYB	Genome	TF	Arabidopsis_lyrata	862662
Arabidopsis_lyrata_862733	MYB	Genome	TF	Arabidopsis_lyrata	862733
Arabidopsis_lyrata_864075	MYB	Genome	TF	Arabidopsis_lyrata	864075
Arabidopsis_lyrata_866329	MYB	Genome	TF	Arabidopsis_lyrata	866329
Arabidopsis_lyrata_868812	MYB	Genome	TF	Arabidopsis_lyrata	868812
Arabidopsis_lyrata_869410	MYB	Genome	TF	Arabidopsis_lyrata	869410
Arabidopsis_lyrata_870409	MYB	Genome	TF	Arabidopsis_lyrata	870409
Arabidopsis_lyrata_871418	MYB	Genome	TF	Arabidopsis_lyrata	871418
Arabidopsis_lyrata_877443	MYB	Genome	TF	Arabidopsis_lyrata	877443
Arabidopsis_lyrata_885378	MYB	Genome	TF	Arabidopsis_lyrata	885378
Arabidopsis_lyrata_885785	MYB	Genome	TF	Arabidopsis_lyrata	885785
Arabidopsis_lyrata_888116	MYB	Genome	TF	Arabidopsis_lyrata	888116
Arabidopsis_lyrata_888197	MYB	Genome	TF	Arabidopsis_lyrata	888197
Arabidopsis_lyrata_889207	MYB	Genome	TF	Arabidopsis_lyrata	889207
Arabidopsis_lyrata_894261	MYB	Genome	TF	Arabidopsis_lyrata	894261
Arabidopsis_lyrata_894282	MYB	Genome	TF	Arabidopsis_lyrata	894282
Arabidopsis_lyrata_894283	MYB	Genome	TF	Arabidopsis_lyrata	894283
Arabidopsis_lyrata_894284	MYB	Genome	TF	Arabidopsis_lyrata	894284
Arabidopsis_lyrata_897073	MYB	Genome	TF	Arabidopsis_lyrata	897073
Arabidopsis_lyrata_897482	MYB	Genome	TF	Arabidopsis_lyrata	897482
Arabidopsis_lyrata_897586	MYB	Genome	TF	Arabidopsis_lyrata	897586
Arabidopsis_lyrata_899594	MYB	Genome	TF	Arabidopsis_lyrata	899594
Arabidopsis_lyrata_899987	MYB	Genome	TF	Arabidopsis_lyrata	899987
Arabidopsis_lyrata_902907	MYB	Genome	TF	Arabidopsis_lyrata	902907
Arabidopsis_lyrata_904425	MYB	Genome	TF	Arabidopsis_lyrata	904425
Arabidopsis_lyrata_905190	MYB	Genome	TF	Arabidopsis_lyrata	905190
Arabidopsis_lyrata_905992	MYB	Genome	TF	Arabidopsis_lyrata	905992
Arabidopsis_lyrata_906588	MYB	Genome	TF	Arabidopsis_lyrata	906588
Arabidopsis_lyrata_908364	MYB	Genome	TF	Arabidopsis_lyrata	908364
Arabidopsis_lyrata_908494	MYB	Genome	TF	Arabidopsis_lyrata	908494
Arabidopsis_lyrata_909234	MYB	Genome	TF	Arabidopsis_lyrata	909234
Arabidopsis_lyrata_909643	MYB	Genome	TF	Arabidopsis_lyrata	909643
Arabidopsis_lyrata_912886	MYB	Genome	TF	Arabidopsis_lyrata	912886
Arabidopsis_lyrata_914801	MYB	Genome	TF	Arabidopsis_lyrata	914801
Arabidopsis_lyrata_915859	MYB	Genome	TF	Arabidopsis_lyrata	915859
Arabidopsis_lyrata_916273	MYB	Genome	TF	Arabidopsis_lyrata	916273
Arabidopsis_lyrata_916274	MYB	Genome	TF	Arabidopsis_lyrata	916274
Arabidopsis_lyrata_917913	MYB	Genome	TF	Arabidopsis_lyrata	917913
Arabidopsis_lyrata_918940	MYB	Genome	TF	Arabidopsis_lyrata	918940
Arabidopsis_lyrata_919385	MYB	Genome	TF	Arabidopsis_lyrata	919385
Arabidopsis_lyrata_919487	MYB	Genome	TF	Arabidopsis_lyrata	919487
Arabidopsis_lyrata_919978	MYB	Genome	TF	Arabidopsis_lyrata	919978
Arabidopsis_lyrata_311286	MYB-related	Genome	TF	Arabidopsis_lyrata	311286
Arabidopsis_lyrata_311756	MYB-related	Genome	TF	Arabidopsis_lyrata	311756
Arabidopsis_lyrata_317859	MYB-related	Genome	TF	Arabidopsis_lyrata	317859
Arabidopsis_lyrata_320480	MYB-related	Genome	TF	Arabidopsis_lyrata	320480
Arabidopsis_lyrata_322019	MYB-related	Genome	TF	Arabidopsis_lyrata	322019
Arabidopsis_lyrata_324943	MYB-related	Genome	TF	Arabidopsis_lyrata	324943
Arabidopsis_lyrata_327672	MYB-related	Genome	TF	Arabidopsis_lyrata	327672
Arabidopsis_lyrata_332814	MYB-related	Genome	TF	Arabidopsis_lyrata	332814
Arabidopsis_lyrata_341194	MYB-related	Genome	TF	Arabidopsis_lyrata	341194
Arabidopsis_lyrata_352012	MYB-related	Genome	TF	Arabidopsis_lyrata	352012
Arabidopsis_lyrata_357563	MYB-related	Genome	TF	Arabidopsis_lyrata	357563
Arabidopsis_lyrata_470177	MYB-related	Genome	TF	Arabidopsis_lyrata	470177
Arabidopsis_lyrata_471072	MYB-related	Genome	TF	Arabidopsis_lyrata	471072
Arabidopsis_lyrata_471767	MYB-related	Genome	TF	Arabidopsis_lyrata	471767
Arabidopsis_lyrata_471953	MYB-related	Genome	TF	Arabidopsis_lyrata	471953
Arabidopsis_lyrata_472050	MYB-related	Genome	TF	Arabidopsis_lyrata	472050
Arabidopsis_lyrata_472119	MYB-related	Genome	TF	Arabidopsis_lyrata	472119
Arabidopsis_lyrata_472123	MYB-related	Genome	TF	Arabidopsis_lyrata	472123
Arabidopsis_lyrata_472410	MYB-related	Genome	TF	Arabidopsis_lyrata	472410
Arabidopsis_lyrata_474123	MYB-related	Genome	TF	Arabidopsis_lyrata	474123
Arabidopsis_lyrata_476127	MYB-related	Genome	TF	Arabidopsis_lyrata	476127
Arabidopsis_lyrata_476235	MYB-related	Genome	TF	Arabidopsis_lyrata	476235
Arabidopsis_lyrata_476400	MYB-related	Genome	TF	Arabidopsis_lyrata	476400
Arabidopsis_lyrata_476620	MYB-related	Genome	TF	Arabidopsis_lyrata	476620
Arabidopsis_lyrata_478110	MYB-related	Genome	TF	Arabidopsis_lyrata	478110
Arabidopsis_lyrata_478281	MYB-related	Genome	TF	Arabidopsis_lyrata	478281
Arabidopsis_lyrata_478482	MYB-related	Genome	TF	Arabidopsis_lyrata	478482
Arabidopsis_lyrata_479087	MYB-related	Genome	TF	Arabidopsis_lyrata	479087
Arabidopsis_lyrata_479664	MYB-related	Genome	TF	Arabidopsis_lyrata	479664
Arabidopsis_lyrata_480741	MYB-related	Genome	TF	Arabidopsis_lyrata	480741
Arabidopsis_lyrata_481955	MYB-related	Genome	TF	Arabidopsis_lyrata	481955
Arabidopsis_lyrata_482686	MYB-related	Genome	TF	Arabidopsis_lyrata	482686
Arabidopsis_lyrata_483567	MYB-related	Genome	TF	Arabidopsis_lyrata	483567
Arabidopsis_lyrata_485345	MYB-related	Genome	TF	Arabidopsis_lyrata	485345
Arabidopsis_lyrata_488595	MYB-related	Genome	TF	Arabidopsis_lyrata	488595
Arabidopsis_lyrata_490687	MYB-related	Genome	TF	Arabidopsis_lyrata	490687
Arabidopsis_lyrata_491219	MYB-related	Genome	TF	Arabidopsis_lyrata	491219
Arabidopsis_lyrata_493242	MYB-related	Genome	TF	Arabidopsis_lyrata	493242
Arabidopsis_lyrata_493689	MYB-related	Genome	TF	Arabidopsis_lyrata	493689
Arabidopsis_lyrata_495585	MYB-related	Genome	TF	Arabidopsis_lyrata	495585
Arabidopsis_lyrata_496330	MYB-related	Genome	TF	Arabidopsis_lyrata	496330
Arabidopsis_lyrata_856156	MYB-related	Genome	TF	Arabidopsis_lyrata	856156
Arabidopsis_lyrata_856498	MYB-related	Genome	TF	Arabidopsis_lyrata	856498
Arabidopsis_lyrata_864377	MYB-related	Genome	TF	Arabidopsis_lyrata	864377
Arabidopsis_lyrata_867626	MYB-related	Genome	TF	Arabidopsis_lyrata	867626
Arabidopsis_lyrata_872430	MYB-related	Genome	TF	Arabidopsis_lyrata	872430
Arabidopsis_lyrata_876610	MYB-related	Genome	TF	Arabidopsis_lyrata	876610
Arabidopsis_lyrata_878325	MYB-related	Genome	TF	Arabidopsis_lyrata	878325
Arabidopsis_lyrata_885383	MYB-related	Genome	TF	Arabidopsis_lyrata	885383
Arabidopsis_lyrata_886038	MYB-related	Genome	TF	Arabidopsis_lyrata	886038
Arabidopsis_lyrata_889159	MYB-related	Genome	TF	Arabidopsis_lyrata	889159
Arabidopsis_lyrata_891746	MYB-related	Genome	TF	Arabidopsis_lyrata	891746
Arabidopsis_lyrata_902029	MYB-related	Genome	TF	Arabidopsis_lyrata	902029
Arabidopsis_lyrata_902030	MYB-related	Genome	TF	Arabidopsis_lyrata	902030
Arabidopsis_lyrata_902435	MYB-related	Genome	TF	Arabidopsis_lyrata	902435
Arabidopsis_lyrata_902822	MYB-related	Genome	TF	Arabidopsis_lyrata	902822
Arabidopsis_lyrata_904154	MYB-related	Genome	TF	Arabidopsis_lyrata	904154
Arabidopsis_lyrata_904197	MYB-related	Genome	TF	Arabidopsis_lyrata	904197
Arabidopsis_lyrata_904238	MYB-related	Genome	TF	Arabidopsis_lyrata	904238
Arabidopsis_lyrata_908528	MYB-related	Genome	TF	Arabidopsis_lyrata	908528
Arabidopsis_lyrata_910824	MYB-related	Genome	TF	Arabidopsis_lyrata	910824
Arabidopsis_lyrata_912384	MYB-related	Genome	TF	Arabidopsis_lyrata	912384
Arabidopsis_lyrata_912710	MYB-related	Genome	TF	Arabidopsis_lyrata	912710
Arabidopsis_lyrata_916656	MYB-related	Genome	TF	Arabidopsis_lyrata	916656
Arabidopsis_lyrata_918840	MYB-related	Genome	TF	Arabidopsis_lyrata	918840
Arabidopsis_lyrata_311334	NAC	Genome	TF	Arabidopsis_lyrata	311334
Arabidopsis_lyrata_311447	NAC	Genome	TF	Arabidopsis_lyrata	311447
Arabidopsis_lyrata_313821	NAC	Genome	TF	Arabidopsis_lyrata	313821
Arabidopsis_lyrata_313839	NAC	Genome	TF	Arabidopsis_lyrata	313839
Arabidopsis_lyrata_313859	NAC	Genome	TF	Arabidopsis_lyrata	313859
Arabidopsis_lyrata_315244	NAC	Genome	TF	Arabidopsis_lyrata	315244
Arabidopsis_lyrata_316163	NAC	Genome	TF	Arabidopsis_lyrata	316163
Arabidopsis_lyrata_317848	NAC	Genome	TF	Arabidopsis_lyrata	317848
Arabidopsis_lyrata_324164	NAC	Genome	TF	Arabidopsis_lyrata	324164
Arabidopsis_lyrata_325871	NAC	Genome	TF	Arabidopsis_lyrata	325871
Arabidopsis_lyrata_326242	NAC	Genome	TF	Arabidopsis_lyrata	326242
Arabidopsis_lyrata_326748	NAC	Genome	TF	Arabidopsis_lyrata	326748
Arabidopsis_lyrata_327634	NAC	Genome	TF	Arabidopsis_lyrata	327634
Arabidopsis_lyrata_328786	NAC	Genome	TF	Arabidopsis_lyrata	328786
Arabidopsis_lyrata_332471	NAC	Genome	TF	Arabidopsis_lyrata	332471
Arabidopsis_lyrata_333554	NAC	Genome	TF	Arabidopsis_lyrata	333554
Arabidopsis_lyrata_333558	NAC	Genome	TF	Arabidopsis_lyrata	333558
Arabidopsis_lyrata_335709	NAC	Genome	TF	Arabidopsis_lyrata	335709
Arabidopsis_lyrata_336483	NAC	Genome	TF	Arabidopsis_lyrata	336483
Arabidopsis_lyrata_340623	NAC	Genome	TF	Arabidopsis_lyrata	340623
Arabidopsis_lyrata_344010	NAC	Genome	TF	Arabidopsis_lyrata	344010
Arabidopsis_lyrata_347510	NAC	Genome	TF	Arabidopsis_lyrata	347510
Arabidopsis_lyrata_347836	NAC	Genome	TF	Arabidopsis_lyrata	347836
Arabidopsis_lyrata_352687	NAC	Genome	TF	Arabidopsis_lyrata	352687
Arabidopsis_lyrata_357630	NAC	Genome	TF	Arabidopsis_lyrata	357630
Arabidopsis_lyrata_358128	NAC	Genome	TF	Arabidopsis_lyrata	358128
Arabidopsis_lyrata_471376	NAC	Genome	TF	Arabidopsis_lyrata	471376
Arabidopsis_lyrata_473471	NAC	Genome	TF	Arabidopsis_lyrata	473471
Arabidopsis_lyrata_473504	NAC	Genome	TF	Arabidopsis_lyrata	473504
Arabidopsis_lyrata_473571	NAC	Genome	TF	Arabidopsis_lyrata	473571
Arabidopsis_lyrata_474412	NAC	Genome	TF	Arabidopsis_lyrata	474412
Arabidopsis_lyrata_474413	NAC	Genome	TF	Arabidopsis_lyrata	474413
Arabidopsis_lyrata_474694	NAC	Genome	TF	Arabidopsis_lyrata	474694
Arabidopsis_lyrata_475082	NAC	Genome	TF	Arabidopsis_lyrata	475082
Arabidopsis_lyrata_476076	NAC	Genome	TF	Arabidopsis_lyrata	476076
Arabidopsis_lyrata_476799	NAC	Genome	TF	Arabidopsis_lyrata	476799
Arabidopsis_lyrata_477665	NAC	Genome	TF	Arabidopsis_lyrata	477665
Arabidopsis_lyrata_477666	NAC	Genome	TF	Arabidopsis_lyrata	477666
Arabidopsis_lyrata_478382	NAC	Genome	TF	Arabidopsis_lyrata	478382
Arabidopsis_lyrata_478384	NAC	Genome	TF	Arabidopsis_lyrata	478384
Arabidopsis_lyrata_478652	NAC	Genome	TF	Arabidopsis_lyrata	478652
Arabidopsis_lyrata_478949	NAC	Genome	TF	Arabidopsis_lyrata	478949
Arabidopsis_lyrata_478996	NAC	Genome	TF	Arabidopsis_lyrata	478996
Arabidopsis_lyrata_478997	NAC	Genome	TF	Arabidopsis_lyrata	478997
Arabidopsis_lyrata_480590	NAC	Genome	TF	Arabidopsis_lyrata	480590
Arabidopsis_lyrata_481629	NAC	Genome	TF	Arabidopsis_lyrata	481629
Arabidopsis_lyrata_482294	NAC	Genome	TF	Arabidopsis_lyrata	482294
Arabidopsis_lyrata_483400	NAC	Genome	TF	Arabidopsis_lyrata	483400
Arabidopsis_lyrata_484160	NAC	Genome	TF	Arabidopsis_lyrata	484160
Arabidopsis_lyrata_484673	NAC	Genome	TF	Arabidopsis_lyrata	484673
Arabidopsis_lyrata_486095	NAC	Genome	TF	Arabidopsis_lyrata	486095
Arabidopsis_lyrata_487602	NAC	Genome	TF	Arabidopsis_lyrata	487602
Arabidopsis_lyrata_487745	NAC	Genome	TF	Arabidopsis_lyrata	487745
Arabidopsis_lyrata_488590	NAC	Genome	TF	Arabidopsis_lyrata	488590
Arabidopsis_lyrata_488703	NAC	Genome	TF	Arabidopsis_lyrata	488703
Arabidopsis_lyrata_489094	NAC	Genome	TF	Arabidopsis_lyrata	489094
Arabidopsis_lyrata_491017	NAC	Genome	TF	Arabidopsis_lyrata	491017
Arabidopsis_lyrata_491088	NAC	Genome	TF	Arabidopsis_lyrata	491088
Arabidopsis_lyrata_491912	NAC	Genome	TF	Arabidopsis_lyrata	491912
Arabidopsis_lyrata_492058	NAC	Genome	TF	Arabidopsis_lyrata	492058
Arabidopsis_lyrata_494028	NAC	Genome	TF	Arabidopsis_lyrata	494028
Arabidopsis_lyrata_494319	NAC	Genome	TF	Arabidopsis_lyrata	494319
Arabidopsis_lyrata_495144	NAC	Genome	TF	Arabidopsis_lyrata	495144
Arabidopsis_lyrata_495753	NAC	Genome	TF	Arabidopsis_lyrata	495753
Arabidopsis_lyrata_496302	NAC	Genome	TF	Arabidopsis_lyrata	496302
Arabidopsis_lyrata_496601	NAC	Genome	TF	Arabidopsis_lyrata	496601
Arabidopsis_lyrata_496665	NAC	Genome	TF	Arabidopsis_lyrata	496665
Arabidopsis_lyrata_496976	NAC	Genome	TF	Arabidopsis_lyrata	496976
Arabidopsis_lyrata_857774	NAC	Genome	TF	Arabidopsis_lyrata	857774
Arabidopsis_lyrata_858896	NAC	Genome	TF	Arabidopsis_lyrata	858896
Arabidopsis_lyrata_860042	NAC	Genome	TF	Arabidopsis_lyrata	860042
Arabidopsis_lyrata_860234	NAC	Genome	TF	Arabidopsis_lyrata	860234
Arabidopsis_lyrata_861842	NAC	Genome	TF	Arabidopsis_lyrata	861842
Arabidopsis_lyrata_863655	NAC	Genome	TF	Arabidopsis_lyrata	863655
Arabidopsis_lyrata_865684	NAC	Genome	TF	Arabidopsis_lyrata	865684
Arabidopsis_lyrata_866071	NAC	Genome	TF	Arabidopsis_lyrata	866071
Arabidopsis_lyrata_871410	NAC	Genome	TF	Arabidopsis_lyrata	871410
Arabidopsis_lyrata_871619	NAC	Genome	TF	Arabidopsis_lyrata	871619
Arabidopsis_lyrata_873225	NAC	Genome	TF	Arabidopsis_lyrata	873225
Arabidopsis_lyrata_873301	NAC	Genome	TF	Arabidopsis_lyrata	873301
Arabidopsis_lyrata_875131	NAC	Genome	TF	Arabidopsis_lyrata	875131
Arabidopsis_lyrata_876543	NAC	Genome	TF	Arabidopsis_lyrata	876543
Arabidopsis_lyrata_878368	NAC	Genome	TF	Arabidopsis_lyrata	878368
Arabidopsis_lyrata_878370	NAC	Genome	TF	Arabidopsis_lyrata	878370
Arabidopsis_lyrata_881355	NAC	Genome	TF	Arabidopsis_lyrata	881355
Arabidopsis_lyrata_883225	NAC	Genome	TF	Arabidopsis_lyrata	883225
Arabidopsis_lyrata_885551	NAC	Genome	TF	Arabidopsis_lyrata	885551
Arabidopsis_lyrata_886649	NAC	Genome	TF	Arabidopsis_lyrata	886649
Arabidopsis_lyrata_887272	NAC	Genome	TF	Arabidopsis_lyrata	887272
Arabidopsis_lyrata_887359	NAC	Genome	TF	Arabidopsis_lyrata	887359
Arabidopsis_lyrata_887556	NAC	Genome	TF	Arabidopsis_lyrata	887556
Arabidopsis_lyrata_890145	NAC	Genome	TF	Arabidopsis_lyrata	890145
Arabidopsis_lyrata_890389	NAC	Genome	TF	Arabidopsis_lyrata	890389
Arabidopsis_lyrata_893532	NAC	Genome	TF	Arabidopsis_lyrata	893532
Arabidopsis_lyrata_895634	NAC	Genome	TF	Arabidopsis_lyrata	895634
Arabidopsis_lyrata_895868	NAC	Genome	TF	Arabidopsis_lyrata	895868
Arabidopsis_lyrata_897508	NAC	Genome	TF	Arabidopsis_lyrata	897508
Arabidopsis_lyrata_901538	NAC	Genome	TF	Arabidopsis_lyrata	901538
Arabidopsis_lyrata_904148	NAC	Genome	TF	Arabidopsis_lyrata	904148
Arabidopsis_lyrata_905966	NAC	Genome	TF	Arabidopsis_lyrata	905966
Arabidopsis_lyrata_906244	NAC	Genome	TF	Arabidopsis_lyrata	906244
Arabidopsis_lyrata_907751	NAC	Genome	TF	Arabidopsis_lyrata	907751
Arabidopsis_lyrata_908325	NAC	Genome	TF	Arabidopsis_lyrata	908325
Arabidopsis_lyrata_908859	NAC	Genome	TF	Arabidopsis_lyrata	908859
Arabidopsis_lyrata_909271	NAC	Genome	TF	Arabidopsis_lyrata	909271
Arabidopsis_lyrata_910218	NAC	Genome	TF	Arabidopsis_lyrata	910218
Arabidopsis_lyrata_912076	NAC	Genome	TF	Arabidopsis_lyrata	912076
Arabidopsis_lyrata_918048	NAC	Genome	TF	Arabidopsis_lyrata	918048
Arabidopsis_lyrata_919094	NAC	Genome	TF	Arabidopsis_lyrata	919094
Arabidopsis_lyrata_492066	NOZZLE	Genome	TF	Arabidopsis_lyrata	492066
Arabidopsis_lyrata_332123	OFP	Genome	TF	Arabidopsis_lyrata	332123
Arabidopsis_lyrata_351250	OFP	Genome	TF	Arabidopsis_lyrata	351250
Arabidopsis_lyrata_470713	OFP	Genome	TF	Arabidopsis_lyrata	470713
Arabidopsis_lyrata_480758	OFP	Genome	TF	Arabidopsis_lyrata	480758
Arabidopsis_lyrata_481952	OFP	Genome	TF	Arabidopsis_lyrata	481952
Arabidopsis_lyrata_482142	OFP	Genome	TF	Arabidopsis_lyrata	482142
Arabidopsis_lyrata_482579	OFP	Genome	TF	Arabidopsis_lyrata	482579
Arabidopsis_lyrata_486884	OFP	Genome	TF	Arabidopsis_lyrata	486884
Arabidopsis_lyrata_492976	OFP	Genome	TF	Arabidopsis_lyrata	492976
Arabidopsis_lyrata_497258	OFP	Genome	TF	Arabidopsis_lyrata	497258
Arabidopsis_lyrata_497281	OFP	Genome	TF	Arabidopsis_lyrata	497281
Arabidopsis_lyrata_869939	OFP	Genome	TF	Arabidopsis_lyrata	869939
Arabidopsis_lyrata_887726	OFP	Genome	TF	Arabidopsis_lyrata	887726
Arabidopsis_lyrata_892779	OFP	Genome	TF	Arabidopsis_lyrata	892779
Arabidopsis_lyrata_896001	OFP	Genome	TF	Arabidopsis_lyrata	896001
Arabidopsis_lyrata_906623	OFP	Genome	TF	Arabidopsis_lyrata	906623
Arabidopsis_lyrata_906630	OFP	Genome	TF	Arabidopsis_lyrata	906630
Arabidopsis_lyrata_908370	OFP	Genome	TF	Arabidopsis_lyrata	908370
Arabidopsis_lyrata_910002	OFP	Genome	TF	Arabidopsis_lyrata	910002
Arabidopsis_lyrata_911683	OFP	Genome	TF	Arabidopsis_lyrata	911683
Arabidopsis_lyrata_915346	OFP	Genome	TF	Arabidopsis_lyrata	915346
Arabidopsis_lyrata_920186	OFP	Genome	TF	Arabidopsis_lyrata	920186
Arabidopsis_lyrata_311616	Orphans	Genome	TF	Arabidopsis_lyrata	311616
Arabidopsis_lyrata_313265	Orphans	Genome	TF	Arabidopsis_lyrata	313265
Arabidopsis_lyrata_316423	Orphans	Genome	TF	Arabidopsis_lyrata	316423
Arabidopsis_lyrata_321672	Orphans	Genome	TF	Arabidopsis_lyrata	321672
Arabidopsis_lyrata_328082	Orphans	Genome	TF	Arabidopsis_lyrata	328082
Arabidopsis_lyrata_335662	Orphans	Genome	TF	Arabidopsis_lyrata	335662
Arabidopsis_lyrata_342260	Orphans	Genome	TF	Arabidopsis_lyrata	342260
Arabidopsis_lyrata_349549	Orphans	Genome	TF	Arabidopsis_lyrata	349549
Arabidopsis_lyrata_350640	Orphans	Genome	TF	Arabidopsis_lyrata	350640
Arabidopsis_lyrata_350641	Orphans	Genome	TF	Arabidopsis_lyrata	350641
Arabidopsis_lyrata_354188	Orphans	Genome	TF	Arabidopsis_lyrata	354188
Arabidopsis_lyrata_357028	Orphans	Genome	TF	Arabidopsis_lyrata	357028
Arabidopsis_lyrata_470616	Orphans	Genome	TF	Arabidopsis_lyrata	470616
Arabidopsis_lyrata_471159	Orphans	Genome	TF	Arabidopsis_lyrata	471159
Arabidopsis_lyrata_472149	Orphans	Genome	TF	Arabidopsis_lyrata	472149
Arabidopsis_lyrata_472680	Orphans	Genome	TF	Arabidopsis_lyrata	472680
Arabidopsis_lyrata_472682	Orphans	Genome	TF	Arabidopsis_lyrata	472682
Arabidopsis_lyrata_472928	Orphans	Genome	TF	Arabidopsis_lyrata	472928
Arabidopsis_lyrata_474973	Orphans	Genome	TF	Arabidopsis_lyrata	474973
Arabidopsis_lyrata_475432	Orphans	Genome	TF	Arabidopsis_lyrata	475432
Arabidopsis_lyrata_475737	Orphans	Genome	TF	Arabidopsis_lyrata	475737
Arabidopsis_lyrata_475937	Orphans	Genome	TF	Arabidopsis_lyrata	475937
Arabidopsis_lyrata_476128	Orphans	Genome	TF	Arabidopsis_lyrata	476128
Arabidopsis_lyrata_476130	Orphans	Genome	TF	Arabidopsis_lyrata	476130
Arabidopsis_lyrata_476701	Orphans	Genome	TF	Arabidopsis_lyrata	476701
Arabidopsis_lyrata_477024	Orphans	Genome	TF	Arabidopsis_lyrata	477024
Arabidopsis_lyrata_477264	Orphans	Genome	TF	Arabidopsis_lyrata	477264
Arabidopsis_lyrata_477381	Orphans	Genome	TF	Arabidopsis_lyrata	477381
Arabidopsis_lyrata_477689	Orphans	Genome	TF	Arabidopsis_lyrata	477689
Arabidopsis_lyrata_477715	Orphans	Genome	TF	Arabidopsis_lyrata	477715
Arabidopsis_lyrata_478650	Orphans	Genome	TF	Arabidopsis_lyrata	478650
Arabidopsis_lyrata_479709	Orphans	Genome	TF	Arabidopsis_lyrata	479709
Arabidopsis_lyrata_480680	Orphans	Genome	TF	Arabidopsis_lyrata	480680
Arabidopsis_lyrata_482070	Orphans	Genome	TF	Arabidopsis_lyrata	482070
Arabidopsis_lyrata_482277	Orphans	Genome	TF	Arabidopsis_lyrata	482277
Arabidopsis_lyrata_483126	Orphans	Genome	TF	Arabidopsis_lyrata	483126
Arabidopsis_lyrata_483202	Orphans	Genome	TF	Arabidopsis_lyrata	483202
Arabidopsis_lyrata_483290	Orphans	Genome	TF	Arabidopsis_lyrata	483290
Arabidopsis_lyrata_483920	Orphans	Genome	TF	Arabidopsis_lyrata	483920
Arabidopsis_lyrata_484101	Orphans	Genome	TF	Arabidopsis_lyrata	484101
Arabidopsis_lyrata_486148	Orphans	Genome	TF	Arabidopsis_lyrata	486148
Arabidopsis_lyrata_488277	Orphans	Genome	TF	Arabidopsis_lyrata	488277
Arabidopsis_lyrata_488346	Orphans	Genome	TF	Arabidopsis_lyrata	488346
Arabidopsis_lyrata_489665	Orphans	Genome	TF	Arabidopsis_lyrata	489665
Arabidopsis_lyrata_489868	Orphans	Genome	TF	Arabidopsis_lyrata	489868
Arabidopsis_lyrata_490675	Orphans	Genome	TF	Arabidopsis_lyrata	490675
Arabidopsis_lyrata_493364	Orphans	Genome	TF	Arabidopsis_lyrata	493364
Arabidopsis_lyrata_493633	Orphans	Genome	TF	Arabidopsis_lyrata	493633
Arabidopsis_lyrata_493840	Orphans	Genome	TF	Arabidopsis_lyrata	493840
Arabidopsis_lyrata_495414	Orphans	Genome	TF	Arabidopsis_lyrata	495414
Arabidopsis_lyrata_495528	Orphans	Genome	TF	Arabidopsis_lyrata	495528
Arabidopsis_lyrata_495815	Orphans	Genome	TF	Arabidopsis_lyrata	495815
Arabidopsis_lyrata_496477	Orphans	Genome	TF	Arabidopsis_lyrata	496477
Arabidopsis_lyrata_496942	Orphans	Genome	TF	Arabidopsis_lyrata	496942
Arabidopsis_lyrata_856295	Orphans	Genome	TF	Arabidopsis_lyrata	856295
Arabidopsis_lyrata_861898	Orphans	Genome	TF	Arabidopsis_lyrata	861898
Arabidopsis_lyrata_863051	Orphans	Genome	TF	Arabidopsis_lyrata	863051
Arabidopsis_lyrata_864432	Orphans	Genome	TF	Arabidopsis_lyrata	864432
Arabidopsis_lyrata_865925	Orphans	Genome	TF	Arabidopsis_lyrata	865925
Arabidopsis_lyrata_867068	Orphans	Genome	TF	Arabidopsis_lyrata	867068
Arabidopsis_lyrata_873852	Orphans	Genome	TF	Arabidopsis_lyrata	873852
Arabidopsis_lyrata_875968	Orphans	Genome	TF	Arabidopsis_lyrata	875968
Arabidopsis_lyrata_878880	Orphans	Genome	TF	Arabidopsis_lyrata	878880
Arabidopsis_lyrata_880661	Orphans	Genome	TF	Arabidopsis_lyrata	880661
Arabidopsis_lyrata_880771	Orphans	Genome	TF	Arabidopsis_lyrata	880771
Arabidopsis_lyrata_880775	Orphans	Genome	TF	Arabidopsis_lyrata	880775
Arabidopsis_lyrata_880776	Orphans	Genome	TF	Arabidopsis_lyrata	880776
Arabidopsis_lyrata_880783	Orphans	Genome	TF	Arabidopsis_lyrata	880783
Arabidopsis_lyrata_880786	Orphans	Genome	TF	Arabidopsis_lyrata	880786
Arabidopsis_lyrata_887616	Orphans	Genome	TF	Arabidopsis_lyrata	887616
Arabidopsis_lyrata_888316	Orphans	Genome	TF	Arabidopsis_lyrata	888316
[truncated: 27,474 more rows]

## Sheet: Sheet1
FAMILY	UP	DOWN
ABI3VP1	15	17
Alfin-like	4	0
AP2-EREBP	15	90
ARF	16	9
ARID	8	2
ARR-B	2	3
AUX/IAA	5	18
BBR/BPC	3	2
BES1	1	9
bHLH	12	76
BSD	3	4
bZIP	16	38
C2C2-CO-like	3	5
C2C2-Dof	3	21
C2C2-GATA	9	16
C2C2-YABBY	0	7
C2H2	23	57
C3H	55	23
CAMTA	4	1
CCAAT	10	22
CPP	5	3
Coactivator p15	0	1
CSD	1	4
DDT	1	2
DBP	0	6
E2F-DP	5	4
EIL	3	1
FAR1	25	12
FHA	11	3
G2-like	9	24
GeBP	2	2
GNAT	12	12
GRAS	3	39
GRF	4	4
HB	28	40
HMG	3	5
HRT	2	0
HSF	4	20
IWS1	1	0
Jumonji	4	5
LIM	1	8
LOB	6	17
LUG	6	1
MADS	12	39
MED6	1	0
MED7	0	1
mTERF	17	4
MYB	20	100
MYB-related	41	37
NAC	26	94
OFP	2	11
Orphans	26	46
PBF-2-like	1	0
PHD	47	16
Pseudo ARR-B	2	2
PLATZ	0	6
RB	1	0
Rcd1-like	2	0
RWP-RK	6	4
SBP	6	8
SET	23	7
Sigma70-like	4	3
S1Fa-like	0	2
SNF2	36	11
SOH1	1	0
SRS	0	8
SWI/SNF-BAF60b	6	3
SWI/SNF-SWI3	8	1
TAZ	3	0
TCP	2	7
Tify	2	11
TRAF	14	16
Trihelix	7	12
TUB	8	1
VOZ	1	0
ULT	0	1
WRKY	19	67
zf-HD	3	5
