# Supplementary material for: Single-base-resolution methylomes of populus trichocarpa reveal the association between DNA methylation and drought stress
Source: BMC Genet. 2014 Jun 20;15(Suppl 1):S9. doi: 10.1186/1471-2156-15-S1-S9 (PMC4118614; doi:10.1186/1471-2156-15-S1-S9)
Supplement: Additional file 10 — Category of transcription factors with methylated TE that located in promoter [file 1471-2156-15-S1-S9-S10.xlsx]

## Sheet: Sheet1
	Up	Down
ABI3VP1	4	3
Alfin-like	1	0
AP2-EREBP	5	15
ARF	3	2
ARID	2	0
AUX/IAA	1	2
BES1	0	1
bHLH	1	14
bZIP	2	5
C2C2-CO-like	1	1
C2C2-Dof	1	8
C2C2-GATA	3	3
C2C2-YABBY	0	2
C2H2	3	8
C3H	8	10
CCAAT	1	5
CPP	2	0
CSD	0	2
DDT	1	0
E2F-DP	1	1
EIL	1	0
FAR1	11	5
FHA	0	1
G2-like	1	8
GeBP	1	1
GNAT	3	1
GRAS	0	3
HB	6	10
HMG	2	2
HRT	1	0
HSF	0	5
Jumonji	2	2
LIM	0	1
LOB	0	4
LUG	1	0
MADS	2	10
MED6	1	0
mTERF	3	0
MYB	6	30
MYB-related	4	10
NAC	3	14
OFP	1	1
Orphans	8	9
PHD	10	6
PLATZ	0	2
Rcd1-like	1	0
RWP-RK	2	0
SBP	3	1
SET	2	1
Sigma70-like	1	0
SNF2	8	3
SWI/SNF-BAF60b	1	0
SWI/SNF-SWI3	2	0
SRS	0	2
TAZ	1	0
TCP	0	4
Tify	0	3
TRAF	3	3
TUB	2	0
Trihelix	0	4
VOZ	1	0
ULT	0	1
WRKY	4	21
zf-HD	0	1
	138	251
