# Supplementary material for: Single-base-resolution methylomes of populus trichocarpa reveal the association between DNA methylation and drought stress
Source: BMC Genet. 2014 Jun 20;15(Suppl 1):S9. doi: 10.1186/1471-2156-15-S1-S9 (PMC4118614; doi:10.1186/1471-2156-15-S1-S9)
Supplement: Additional file 11 — Category of transcription factors with methylated TE that located in gene [file 1471-2156-15-S1-S9-S11.xlsx]

## Sheet: Sheet1
Family	Up	Down
WRKY	2	16
NAC	5	14
MYB	6	12
MADS	3	11
bHLH	2	11
AP2-EREBP	2	9
G2-like	2	8
HB	7	7
Orphans	7	7
bZIP	4	6
C2H2	2	6
C3H	8	5
MYB-related	11	4
AUX/IAA	1	4
C2C2-Dof	1	4
CCAAT	1	4
GRAS	0	4
TCP	0	4
C2C2-YABBY	0	3
HSF	0	3
SRS	0	3
FAR1	12	2
SNF2	9	2
ABI3VP1	4	2
SET	3	2
CSD	0	2
HMG	0	2
LOB	0	2
PHD	18	1
ARF	6	1
TRAF	3	1
EIL	2	1
Pseudo ARR-B	2	1
ARR-B	1	1
SBP	1	1
Tify	1	1
DBP	0	1
LIM	0	1
PLATZ	0	1
Trihelix	0	1
GNAT	5	0
LUG	4	0
ARID	3	0
mTERF	3	0
C2C2-GATA	2	0
FHA	2	0
Jumonji	2	0
RWP-RK	2	0
SWI/SNF-SWI3	2	0
TUB	2	0
Alfin-like	1	0
BBR/BPC	1	0
BSD	1	0
CAMTA	1	0
CPP	1	0
E2F-DP	1	0
GeBP	1	0
Sigma70-like	1	0
TAZ	1	0
zf-HD	1	0
